# Supplementary material for: Genomic Insights into the Origin, High Fecundity and Environmental Adaptation of Hu Sheep
Source: Adv Sci (Weinh). 2025 Jul 14;12(37):e06492. doi: 10.1002/advs.202506492 (PMC12499457; doi:10.1002/advs.202506492)
Supplement: Supplementary file 2 — Supporting Information [file ADVS-12-e06492-s002.xlsx]

## Sheet: Table S1
Table S1. Summary information of sheep and outgroup in this study.
breed_name	code	number	litter	geographic_origins	longitude(◦N)	latitude(◦S)	lambing_rate	horn
Hu Sheep 5	HU5	20	multi	Huzhou,Zhejiang	120.1	30.86	2.77	3
Hu Sheep 8	HU8	22	multi	Hangzhou,Zhejiang	120.15	30.27	2.77	3
Hu Sheep 3	HU3	53	multi	Hangzhou,Zhejiang	120.15	30.27	2.77	3
Hu Sheep 6	HU6	29	multi	Huzhou,Zhejiang	120.1	30.86	2.77	3
Hu Sheep 7	HU7	32	multi	Hangzhou,Zhejiang	120.15	30.27	2.77	3
Hu Sheep 1	HU1	44	multi	Suzhou,Jiangsu	120.58	31.3	2.77	3
Hu Sheep 2	HU2	26	multi	Suzhou,Jiangsu	120.58	31.3	2.77	3
Hu Sheep 4	HU4	46	multi	Huzhou,Zhejiang	120.1	30.86	2.77	3
Small Tailed Han Sheep	STH	9	multi	Jinan, Shandong	117	36.65	2.2	2
WaDi sheep	WDS	20	multi	Bincheng,Shandong	118.02	37.43	2.2	3
Sishui fur sheep	SSS	10	single	Jining, Shandong	116.59	35.41	1	3
Large Tailed Han Sheep	HDW	10	multi	Henan	113.65	34.76	2	1
Tan sheep	TAN	10	single	Ningxia	106.27	38.47	1.02	2
Hulunbuir sheep	HULUN	21	single	Hulun Buir	119.76	49.21	1.13	3
Sunite sheep	SUNIT	10	single	Sunite	113.66	43.85	1.13	3
Tibetan Sheep	PT	9	single	Lhasa, Xizang	91.11	29.97	0.85	0
Euler sheep	OL	10	single	Qinghai	101.74	36.56	0.94	0
Duolang Sheep	DLS	10	multi	Kashgar, Xinjiang	77.65	38.9	1.2	3
Cele black sheep	CLS	10	multi	Urumqi, Xinjiang	87.68	43.77	2	2
Bayinbuluke sheep	BY	9	single	Bayinbuluke, Xinjiang	83.82	42.89	0.97	1
Bashbay sheep	BSB	10	single	Ta'e,Xinjiang	85.68	46.5	1.05	2
Altay sheep	ALS	10	single	Fuhai, Xinjiang	87.49	47.11	1	1
Tamir sheep	TAM	3	unknown	Mongolia	unknown	unknown	1	0
Khotont sheep	KHO	3	unknown	Mongolia	unknown	unknown	1	0
Darkhad sheep	DAR	3	unknown	Mongolia	unknown	unknown	1	0
Bayad sheep	BAY	3	unknown	Mongolia	unknown	unknown	1	0
Barga sheep	BAG	3	unknown	Mongolia	unknown	unknown	1	0
Asian mouflon sheep	MOU	17	unknown	Middle East	unknown	unknown	1	0
Goat	OUT	3	unknown	unknown	unknown	unknown	unknown	0
# In the 'horn' column, 0 represents horned, 1 represents horned in rams and small horns in ewes, 2 represents horned in rams and polled in ewes, and 3 represents polled.

## Sheet: Table S2
Table S2. Summary information of consecutive single-lambing and multiple-lambing Hu sheep in this study.
ind_name	mean_litter_size
3HY1900166	3.33333
3HY1900170	3.16667
3HY1900334	3.25
3HY1900424	3.4
3HY1900612	4.25
3HY1900886	3.25
3HY1900922	4
3HY1900978	3.4
3HY1901014	3
3HY1901172	3.4
3HY1901226	3
3HY1901248	3
3HY1901310	3
3HY1901316	1
3HY1901342	1
3HY1901360	3.4
3HY1901384	3.4
HY3200100	1
HY3200120	1
HY3200130	3
HY3200356	1
HY3200370	1
HY3200380	1
HY3200410	1
HY3200416	1
HY3200434	1
HY3200448	1
HY3200456	1
HY3200490	3.25
HY3200500	1
HY3200658	1
HY3200662	1
HY3200754	1
HY3200790	1
HY3200950	1
HY3201050	1
HY3201064	1
HY3201324	1
HY3211880	1
HY3211976	1
HY3212054	1
HY3212070	1
HY3212088	1
HY3212092	1
HY3212124	1
HY3212130	1
HY3212160	1

## Sheet: Table S3
Table S3. 357 significant loci and annotations for the LFMM results of BIO7.
chrom	pos	freq in HU sheep	freq in non-HU sheep	genes within 20kb up and down	KEGG_term
1	1283660	T:0.0129;C:0.9871	T:0.0699;C:0.9301	N/A	N/A
1	3626898	A:0;G:1	A:0.044;G:0.956	RAB17,PRLH,MLPH	Neuroactive ligand-receptor interaction
1	9764649	A:0;G:1	A:0.0259;G:0.9741	N/A	N/A
1	9783318	C:0;G:1	C:0.0259;G:0.9741	GJB5,LOC121818941,GJB4	N/A
1	9788483	G:0;A:1	G:0.0259;A:0.9741	GJB5,LOC121818941,GJB4	N/A
1	9874839	A:0;G:1	A:0.0311;G:0.9689	LOC121818942,SMIM12	N/A
1	11714920	C:0;A:1	C:0.0389;A:0.9611	GRIK3	Neuroactive ligand-receptor interaction,Glutamatergic synapse
1	16724322	A:0;G:1	A:0.0259;G:0.9741	FOXJ3	N/A
1	34099091	A:0;G:1	A:0.0699;G:0.9301	FGGY	N/A
1	48232328	A:0;G:1	A:0.0363;G:0.9637	N/A	N/A
1	71267696	T:0;C:1	T:0.057;C:0.943	N/A	N/A
1	94433129	T:0.0037;C:0.9963	T:0.0363;C:0.9637	CD101,LOC121820077	N/A
1	120925611	C:0.4871;T:0.5129	C:0.3549;T:0.6451	LOC121816054,LOC121816055	N/A
1	123295750	A:0.0055;C:0.9945	A:0.0829;C:0.9171	N/A	N/A
1	172686728	G:0.0037;A:0.9963	G:0.0907;A:0.9093	N/A	N/A
1	197266689	G:0.0184;C:0.9816	G:0.0674;C:0.9326	GMNC	N/A
1	216088558	C:0.9982;T:0.0018	C:0.9689;T:0.0311	FNDC3B	N/A
1	216096250	C:0;T:1	C:0.0259;T:0.9741	FNDC3B	N/A
1	223703443	A:0.0092;G:0.9908	A:0.0881;G:0.9119	N/A	N/A
1	231525284	C:0;T:1	C:0.0389;T:0.9611	LEKR1,LOC105603748	N/A
1	231798186	A:0.011;G:0.989	A:0.0984;G:0.9016	N/A	N/A
1	231806792	T:0;C:1	T:0.0518;C:0.9482	SSR3	N/A
1	246471891	T:0;C:1	T:0.0337;C:0.9663	N/A	N/A
1	256130698	T:0;C:1	T:0.0285;C:0.9715	RAB6B	N/A
1	270793388	A:0;G:1	A:0.0518;G:0.9482	N/A	N/A
2	4605536	C:0.0092;G:0.9908	C:0.0622;G:0.9378	N/A	N/A
2	25816007	A:0;G:1	A:0.0829;G:0.9171	SYK	Platelet activation,Phospholipase D signaling pathway,Kaposi sarcoma-associated herpesvirus infection,Epstein-Barr virus infection,PI3K-Akt signaling pathway,Osteoclast differentiation,Natural killer cell mediated cytotoxicity,Herpes simplex virus 1 infection,Fc epsilon RI signaling pathway,B cell receptor signaling pathway,Fc gamma R-mediated phagocytosis,NF-kappa B signaling pathway,C-type lect…
2	52118185	C:0;T:1	C:0.0466;T:0.9534	RNF38	N/A
2	80174311	G:0.0018;A:0.9982	G:0.0363;A:0.9637	N/A	N/A
2	80184946	G:0;A:1	G:0.0337;A:0.9663	N/A	N/A
2	80189659	T:0;C:1	T:0.0337;C:0.9663	N/A	N/A
2	80197925	T:0;C:1	T:0.0337;C:0.9663	N/A	N/A
2	105356191	G:0;C:1	G:0.0259;C:0.9741	BLK	N/A
2	107607920	A:0;G:1	A:0.0311;G:0.9689	N/A	N/A
2	117424560	A:0;G:1	A:0.0363;G:0.9637	UGGT1	Protein processing in endoplasmic reticulum
2	137531592	A:0.0662;G:0.9338	A:0.1088;G:0.8912	N/A	N/A
2	137876263	T:0.0092;C:0.9908	T:0.101;C:0.899	SLC25A12	N/A
2	137888474	C:0.0074;T:0.9926	C:0.0751;T:0.9249	SLC25A12	N/A
2	145093090	C:0;T:1	C:0.0389;T:0.9611	GRB14	N/A
2	145892055	G:0.0515;A:0.9485	G:0.1503;A:0.8497	N/A	N/A
2	189225293	T:0;C:1	T:0.0285;C:0.9715	N/A	N/A
2	189458867	A:0;C:1	A:0.0389;C:0.9611	N/A	N/A
2	190449020	T:0;C:1	T:0.0544;C:0.9456	CNTNAP5	N/A
2	200707938	G:0.0018;T:0.9982	G:0.0596;T:0.9404	N/A	N/A
2	211030682	T:0.0257;C:0.9743	T:0.0674;C:0.9326	N/A	N/A
2	227137153	T:0;C:1	T:0.0518;C:0.9482	DOCK10	N/A
2	227145414	T:0;A:1	T:0.0492;A:0.9508	DOCK10	N/A
3	1476396	C:0;T:1	C:0.0337;T:0.9663	LOC105607203	N/A
3	19008772	A:0;G:1	A:0.0337;G:0.9663	N/A	N/A
3	19029600	C:0;T:1	C:0.0389;T:0.9611	N/A	N/A
3	23502636	T:0;G:1	T:0.044;G:0.956	N/A	N/A
3	27731926	A:0;G:1	A:0.0414;G:0.9586	N/A	N/A
3	40654462	C:0;T:1	C:0.0414;T:0.9586	N/A	N/A
3	41407553	A:0;G:1	A:0.0285;G:0.9715	N/A	N/A
3	41412197	G:0;T:1	G:0.0492;T:0.9508	N/A	N/A
3	52029598	T:0.0129;C:0.9871	T:0.0984;C:0.9016	CTNNA2	Hippo signaling pathway,Gastric cancer,Pathways in cancer,Endometrial cancer,Adherens junction,Bacterial invasion of epithelial cells,Arrhythmogenic right ventricular cardiomyopathy (ARVC),Leukocyte transendothelial migration
3	69748367	T:0;C:1	T:0.0777;C:0.9223	ACYP2	Metabolic pathways,Pyruvate metabolism
3	69801399	G:0;A:1	G:0.0311;A:0.9689	ACYP2,TSPYL6	Metabolic pathways,Pyruvate metabolism
3	69811737	T:0;C:1	T:0.0674;C:0.9326	ACYP2,TSPYL6	Metabolic pathways,Pyruvate metabolism
3	69821319	C:0;A:1	C:0.0337;A:0.9663	ACYP2	Metabolic pathways,Pyruvate metabolism
3	69876935	C:0;T:1	C:0.0311;T:0.9689	ACYP2	Metabolic pathways,Pyruvate metabolism
3	106599106	C:0.5515;G:0.4485	C:0.5078;G:0.4922	N/A	N/A
3	114117885	G:0;A:1	G:0.0466;A:0.9534	NAV3	N/A
3	138255174	C:0;T:1	C:0.0311;T:0.9689	ZNF641	Herpes simplex virus 1 infection
3	142105047	C:0;A:1	C:0.0311;A:0.9689	NELL2	N/A
3	142254282	A:0;G:1	A:0.0259;G:0.9741	N/A	N/A
3	171249483	C:0.011;G:0.989	C:0.0596;G:0.9404	N/A	N/A
3	196787776	C:0.0018;A:0.9982	C:0.0233;A:0.9767	N/A	N/A
3	198725688	A:0.0018;G:0.9982	A:0.0311;G:0.9689	N/A	N/A
3	225792663	C:0.0055;T:0.9945	C:0.1088;T:0.8912	KLHDC7B,SYCE3	N/A
4	6169782	G:0;A:1	G:0.0311;A:0.9689	DDC	Metabolic pathways,Dopaminergic synapse,Amphetamine addiction,Phenylalanine metabolism,Serotonergic synapse,Tyrosine metabolism,Tryptophan metabolism,Alcoholism,Cocaine addiction
4	11338143	C:0;T:1	C:0.0389;T:0.9611	HEPACAM2	N/A
4	11655245	T:0;C:1	T:0.1062;C:0.8938	CALCR	Neuroactive ligand-receptor interaction,Osteoclast differentiation
4	11841130	T:0.0129;C:0.9871	T:0.1477;C:0.8523	N/A	N/A
4	11855604	G:0.0055;A:0.9945	G:0.0699;A:0.9301	N/A	N/A
4	25045281	C:0;A:1	C:0.0285;A:0.9715	MEOX2,LOC105612556	N/A
4	41653352	G:0;A:1	G:0.0855;A:0.9145	LOC101102230	N/A
4	56490577	T:0;C:1	T:0.0414;C:0.9586	N/A	N/A
4	56879798	A:0;G:1	A:0.0389;G:0.9611	N/A	N/A
4	69575197	G:0.0037;C:0.9963	G:0.0466;C:0.9534	JAZF1	N/A
4	70689788	A:0.9908;G:0.0092	A:0.9326;G:0.0674	N/A	N/A
4	72153656	A:0;G:1	A:0.0777;G:0.9223	N/A	N/A
4	73055791	T:0;C:1	T:0.0311;C:0.9689	N/A	N/A
4	73062943	T:0.0018;A:0.9982	T:0.0259;A:0.9741	N/A	N/A
4	89997899	T:0.0037;C:0.9963	T:0.0907;C:0.9093	N/A	N/A
4	104297944	C:0;T:1	C:0.0285;T:0.9715	UBN2,TRNAR-CCU,FMC1	N/A
4	114797502	A:0.0423;G:0.9577	A:0.2047;G:0.7953	LOC105615175	N/A
5	6356653	C:0.0018;T:0.9982	C:0.1062;T:0.8938	EPS15L1	Endocytosis
5	18741369	T:0;C:1	T:0.0285;C:0.9715	SLC39A3,DIRAS1,GNG7	Glutamatergic synapse,Dopaminergic synapse,Circadian entrainment,Cholinergic synapse,Human immunodeficiency virus 1 infection,Relaxin signaling pathway,Apelin signaling pathway,Retrograde endocannabinoid signaling,Pathways in cancer,Kaposi sarcoma-associated herpesvirus infection,GABAergic synapse,Morphine addiction,PI3K-Akt signaling pathway,Human cytomegalovirus infection,Ras signaling pathway,…
5	58837637	T:0;G:1	T:0.0337;G:0.9663	PPARGC1B	Insulin resistance
5	62761123	A:0;C:1	A:0.0259;C:0.9741	GRIA1	Neuroactive ligand-receptor interaction,Glutamatergic synapse,Dopaminergic synapse,Circadian entrainment,cAMP signaling pathway,Retrograde endocannabinoid signaling,Long-term potentiation,Amphetamine addiction,Nicotine addiction,Amyotrophic lateral sclerosis (ALS),Long-term depression
5	77406027	T:0;C:1	T:0.0259;C:0.9741	LOC101120408	N/A
5	77549458	G:0;A:1	G:0.044;A:0.956	LOC101120408	N/A
5	77575887	T:0;C:1	T:0.044;C:0.956	LOC101120408	N/A
5	77600091	A:0;G:1	A:0.0363;G:0.9637	LOC101120408	N/A
5	77613145	A:0;G:1	A:0.0259;G:0.9741	LOC101120408	N/A
5	77617791	A:0;G:1	A:0.0363;G:0.9637	LOC101120408	N/A
5	77973457	T:0;C:1	T:0.0389;C:0.9611	WWC1,TRNAW-CCA	Hippo signaling pathway,Hippo signaling pathway - multiple species
5	78809495	T:0;A:1	T:0.0414;A:0.9586	RASGRF2,LOC114114907,CKMT2	Ras signaling pathway,MAPK signaling pathway,Metabolic pathways,Arginine and proline metabolism
5	91744750	G:0;C:1	G:0.0389;C:0.9611	MCTP1,LOC114114915	N/A
5	105340128	T:0.0037;A:0.9963	T:0.0959;A:0.9041	FER	N/A
6	37437	C:0.4945;A:0.5055	C:0.3938;A:0.6062	N/A	N/A
6	5803177	A:0.0018;G:0.9982	A:0.1244;G:0.8756	LOC114115237	N/A
6	5813910	G:0.4835;T:0.5165	G:0.4378;T:0.5622	LOC114115237,LOC114115414	N/A
6	5870172	T:0;C:1	T:0.0674;C:0.9326	N/A	N/A
6	6941905	T:0;C:1	T:0.044;C:0.956	SEC24D	Protein processing in endoplasmic reticulum
6	15444255	A:0;G:1	A:0.0311;G:0.9689	N/A	N/A
6	15967048	T:0;C:1	T:0.0492;C:0.9508	GAR1,CFI	cAMP signaling pathway,cGMP-PKG signaling pathway,Phototransduction,Olfactory transduction,Staphylococcus aureus infection,Complement and coagulation cascades
6	30037413	C:0.0092;T:0.9908	C:0.614;T:0.386	UNC5C,LOC121819816,BMPR1B	Axon guidance,Hippo signaling pathway,Signaling pathways regulating pluripotency of stem cells,Cytokine-cytokine receptor interaction,Axon guidance,TGF-beta signaling pathway,Fluid shear stress and atherosclerosis
6	30052906	C:0.011;T:0.989	C:0.7539;T:0.2461	BMPR1B	Hippo signaling pathway,Signaling pathways regulating pluripotency of stem cells,Cytokine-cytokine receptor interaction,Axon guidance,TGF-beta signaling pathway,Fluid shear stress and atherosclerosis
6	30055664	A:0.9908;G:0.0092	A:0.2772;G:0.7228	BMPR1B	Hippo signaling pathway,Signaling pathways regulating pluripotency of stem cells,Cytokine-cytokine receptor interaction,Axon guidance,TGF-beta signaling pathway,Fluid shear stress and atherosclerosis
6	30066368	G:0.9908;A:0.0092	G:0.3756;A:0.6244	BMPR1B	Hippo signaling pathway,Signaling pathways regulating pluripotency of stem cells,Cytokine-cytokine receptor interaction,Axon guidance,TGF-beta signaling pathway,Fluid shear stress and atherosclerosis
6	41947428	A:0;T:1	A:0.0492;T:0.9508	KCNIP4	N/A
6	46160626	C:0;T:1	C:0.0544;T:0.9456	N/A	N/A
6	46192206	G:0.0055;A:0.9945	G:0.0959;A:0.9041	LOC121819823	N/A
6	46200383	G:0.0074;T:0.9926	G:0.1062;T:0.8938	LOC121819823	N/A
6	57639980	A:0;G:1	A:0.0596;G:0.9404	C6H4orf19,RELL1	N/A
6	65743815	C:0;T:1	C:0.0311;T:0.9689	N/A	N/A
6	70630684	G:0;A:1	G:0.0414;A:0.9586	LOC114115410	N/A
6	85086489	T:0.0221;C:0.9779	T:0.0984;C:0.9016	N/A	N/A
6	85176353	G:0.0202;T:0.9798	G:0.0622;T:0.9378	LOC121816013,LOC114115345	N/A
6	85377622	C:0.0312;T:0.9688	C:0.0907;T:0.9093	LOC101117764	N/A
6	85601453	A:0;G:1	A:0.0337;G:0.9663	LOC101122788	N/A
6	109356754	A:0.0018;G:0.9982	A:0.0414;G:0.9586	RAB28	N/A
7	38966917	A:0.0074;G:0.9926	A:0.0777;G:0.9223	MDGA2,LOC114115671	N/A
7	38998239	C:0.0037;T:0.9963	C:0.0933;T:0.9067	MDGA2,LOC114115671	N/A
7	62318982	A:0.0018;G:0.9982	A:0.0285;G:0.9715	N/A	N/A
7	63683455	T:0.0386;A:0.9614	T:0.0674;A:0.9326	FERMT2	N/A
7	73826669	T:0.0092;C:0.9908	T:0.1917;C:0.8083	PPP2R5E	Oocyte meiosis,Dopaminergic synapse,Adrenergic signaling in cardiomyocytes,PI3K-Akt signaling pathway,AMPK signaling pathway,mRNA surveillance pathway,Sphingolipid signaling pathway,Human papillomavirus infection
7	74671626	G:0;T:1	G:0.0259;T:0.9741	MTHFD1,ZBTB25	Metabolic pathways,One carbon pool by folate
7	74794563	T:0;G:1	T:0.0259;G:0.9741	PPP1R36	N/A
7	74858270	T:0;G:1	T:0.0285;G:0.9715	N/A	N/A
7	74916623	C:0;A:1	C:0.0259;A:0.9741	LOC114115882,PLEKHG3	N/A
7	85360704	A:0.011;G:0.989	A:0.0544;G:0.9456	TTLL5	N/A
7	85730286	A:0.0018;G:0.9982	A:0.0414;G:0.9586	N/A	N/A
7	87564993	T:0;C:1	T:0.0259;C:0.9741	NRXN3	Cell adhesion molecules (CAMs)
7	90543199	A:0.5974;G:0.4026	A:0.5415;G:0.4585	TSHR	Neuroactive ligand-receptor interaction,cAMP signaling pathway,Regulation of lipolysis in adipocytes,Thyroid hormone synthesis,Autoimmune thyroid disease
7	90548188	T:0.6048;C:0.3952	T:0.5648;C:0.4352	TSHR	Neuroactive ligand-receptor interaction,cAMP signaling pathway,Regulation of lipolysis in adipocytes,Thyroid hormone synthesis,Autoimmune thyroid disease
7	90553584	G:0.5717;A:0.4283	G:0.5518;A:0.4482	TSHR	Neuroactive ligand-receptor interaction,cAMP signaling pathway,Regulation of lipolysis in adipocytes,Thyroid hormone synthesis,Autoimmune thyroid disease
7	90558305	G:0.375;A:0.625	G:0.4223;A:0.5777	TSHR	Neuroactive ligand-receptor interaction,cAMP signaling pathway,Regulation of lipolysis in adipocytes,Thyroid hormone synthesis,Autoimmune thyroid disease
7	90561711	G:0.5993;A:0.4007	G:0.5699;A:0.4301	TSHR	Neuroactive ligand-receptor interaction,cAMP signaling pathway,Regulation of lipolysis in adipocytes,Thyroid hormone synthesis,Autoimmune thyroid disease
7	90568094	C:0.5938;A:0.4062	C:0.5699;A:0.4301	TSHR	Neuroactive ligand-receptor interaction,cAMP signaling pathway,Regulation of lipolysis in adipocytes,Thyroid hormone synthesis,Autoimmune thyroid disease
7	95954952	T:0;C:1	T:0.0363;C:0.9637	N/A	N/A
8	7157065	T:0;C:1	T:0.0259;C:0.9741	BCKDHB	Metabolic pathways,Valine, leucine and isoleucine degradation,Propanoate metabolism
8	20922172	A:1;G:0	A:0.9171;G:0.0829	N/A	N/A
8	20925235	A:0.9816;G:0.0184	A:0.8601;G:0.1399	N/A	N/A
8	38593532	G:0;A:1	G:0.0311;A:0.9689	N/A	N/A
8	50107480	G:0.9963;C:0.0037	G:0.9404;C:0.0596	LOC101114528	N/A
8	50119366	A:0.9963;G:0.0037	A:0.8808;G:0.1192	N/A	N/A
8	54114007	T:0.0037;G:0.9963	T:0.0622;G:0.9378	PTPRK,TRNAY-AUA	N/A
8	56278206	T:0;C:1	T:0.0311;C:0.9689	N/A	N/A
8	67850080	G:0.0055;A:0.9945	G:0.0622;A:0.9378	AIG1	N/A
8	88897792	C:0.0331;T:0.9669	C:0.2694;T:0.7306	TBXT,TRNAS-GGA	N/A
8	88947253	T:0.4173;G:0.5827	T:0.5674;G:0.4326	N/A	N/A
8	88990523	A:0.0257;G:0.9743	A:0.1865;G:0.8135	TRNAG-CCC	N/A
9	15422535	C:0.0147;T:0.9853	C:0.0622;T:0.9378	LOC101118112	N/A
9	15458253	A:0.0055;G:0.9945	A:0.0389;G:0.9611	LOC101118112	N/A
9	15702681	T:0;C:1	T:0.0363;C:0.9637	DENND3	N/A
9	16077891	T:0;C:1	T:0.0466;C:0.9534	AGO2,CHRAC1,LOC114116344	N/A
9	16227078	A:0.9743;C:0.0257	A:0.9093;C:0.0907	TRAPPC9	N/A
9	17579935	G:0.0018;A:0.9982	G:0.0544;A:0.9456	FAM135B	N/A
9	18202140	C:1;A:0	C:0.9715;A:0.0285	N/A	N/A
9	20187816	A:0;G:1	A:0.0259;G:0.9741	ZFAT	N/A
9	20236524	A:0.0055;G:0.9945	A:0.0622;G:0.9378	ZFAT	N/A
9	20413919	A:0;G:1	A:0.0259;G:0.9741	N/A	N/A
9	22839082	A:0;G:1	A:0.0518;G:0.9482	ADCY8	Metabolic pathways,Glutamatergic synapse,Oocyte meiosis,Gastric acid secretion,Circadian entrainment,Cholinergic synapse,cAMP signaling pathway,Platelet activation,Relaxin signaling pathway,Apelin signaling pathway,Regulation of lipolysis in adipocytes,Phospholipase D signaling pathway,Retrograde endocannabinoid signaling,Adrenergic signaling in cardiomyocytes,Pathways in cancer,Oxytocin signalin…
9	25822508	A:0;G:1	A:0.0363;G:0.9637	LOC114116351,LOC114116456	N/A
9	30416736	G:0.9669;A:0.0331	G:0.7098;A:0.2902	N/A	N/A
9	37287127	T:0;C:1	T:0.0337;C:0.9663	FAM110B	N/A
9	48444423	A:0;G:1	A:0.0363;G:0.9637	N/A	N/A
9	53506198	T:0.0018;G:0.9982	T:0.0414;G:0.9586	N/A	N/A
9	65705816	C:0;A:1	C:0.044;A:0.956	N/A	N/A
9	75759379	G:0.9982;T:0.0018	G:0.9249;T:0.0751	GRHL2,TRNAG-GCC	N/A
9	77066029	C:0;A:1	C:0.0518;A:0.9482	SPAG1	N/A
9	77079664	G:0;A:1	G:0.044;A:0.956	SPAG1	N/A
9	77119689	C:0;A:1	C:0.0674;A:0.9326	SPAG1	N/A
9	77126690	T:0;C:1	T:0.0414;C:0.9586	SPAG1	N/A
9	77138680	A:0;C:1	A:0.0363;C:0.9637	SPAG1,POLR2K	N/A
9	77144241	T:0;C:1	T:0.044;C:0.956	SPAG1,POLR2K,FBXO43	Oocyte meiosis
9	77152993	T:0;C:1	T:0.0389;C:0.9611	SPAG1,POLR2K,FBXO43	Oocyte meiosis
9	77158975	A:0;G:1	A:0.0363;G:0.9637	SPAG1,POLR2K,FBXO43	Oocyte meiosis
9	77200950	G:0;A:1	G:0.0363;A:0.9637	RGS22	N/A
9	77275522	A:0.0294;G:0.9706	A:0.1373;G:0.8627	RGS22	N/A
9	78373999	T:0.0055;C:0.9945	T:0.1736;C:0.8264	STK3	N/A
9	78382445	A:0.0055;G:0.9945	A:0.1917;G:0.8083	STK3	N/A
9	78410686	G:0.0018;C:0.9982	G:0.0881;C:0.9119	STK3	N/A
9	79437184	C:0.0018;T:0.9982	C:0.0518;T:0.9482	MTDH	N/A
9	85013624	T:0;C:1	T:0.0389;C:0.9611	N/A	N/A
9	85698265	T:0;C:1	T:0.0492;C:0.9508	N/A	N/A
9	85724599	A:0;G:1	A:0.044;G:0.956	N/A	N/A
9	91078756	A:0;G:1	A:0.0285;G:0.9715	RALYL	N/A
9	94658590	A:0;G:1	A:0.0751;G:0.9249	COL14A1,MRPL13	Protein digestion and absorption,Ribosome
10	7537078	T:0.0074;G:0.9926	T:0.0699;G:0.9301	N/A	N/A
10	7669438	T:0.0147;C:0.9853	T:0.0389;C:0.9611	N/A	N/A
10	24065592	A:0;G:1	A:0.0259;G:0.9741	N/A	N/A
10	26025761	C:0;G:1	C:0.0674;G:0.9326	N/A	N/A
10	29447717	A:0.0018;G:0.9982	A:0.1218;G:0.8782	N/A	N/A
10	29468585	A:0;G:1	A:0.1114;G:0.8886	N/A	N/A
10	29502956	C:0;G:1	C:0.2021;G:0.7979	LOC101110773,RXFP2	Neuroactive ligand-receptor interaction,Relaxin signaling pathway
10	29544687	T:0.9945;C:0.0055	T:0.5984;C:0.4016	RXFP2	Neuroactive ligand-receptor interaction,Relaxin signaling pathway
10	30536193	G:0;A:1	G:0.0596;A:0.9404	HMGB1	N/A
10	34761589	C:0.0018;A:0.9982	C:0.0285;A:0.9715	TNFRSF19,TRNAR-CCU	Cytokine-cytokine receptor interaction
10	34803060	C:0.0018;T:0.9982	C:0.0363;T:0.9637	N/A	N/A
10	34812435	T:0;C:1	T:0.0699;C:0.9301	LOC114116617	N/A
10	56117452	C:0.0037;T:0.9963	C:0.0363;T:0.9637	N/A	N/A
10	66357667	G:0;C:1	G:0.0337;C:0.9663	GPC5	N/A
10	66389677	T:0;A:1	T:0.0622;A:0.9378	GPC5	N/A
10	66396992	A:0;G:1	A:0.057;G:0.943	GPC5	N/A
11	955142	T:0.4632;G:0.5368	T:0.3031;G:0.6969	N/A	N/A
11	11871436	A:0.0184;C:0.9816	A:0.1036;C:0.8964	BCAS3	N/A
11	34787311	T:0;C:1	T:0.0725;C:0.9275	LOC101113946	N/A
11	37334289	G:0;T:1	G:0.0544;T:0.9456	LOC101113509,TRNAC-GCA,SNF8,UBE2Z,LOC121820602	Endocytosis,Ubiquitin mediated proteolysis
11	46621766	G:0;C:1	G:0.0414;C:0.9586	METTL2A,LOC121820711	N/A
12	168385	T:0.5;C:0.5	T:0.4171;C:0.5829	N/A	N/A
12	42422485	G:0;C:1	G:0.0699;C:0.9301	LOC101114968,PGD	Metabolic pathways,Glycine, serine and threonine metabolism,Cysteine and methionine metabolism,Biosynthesis of amino acids,Carbon metabolism
12	63327101	T:0.0018;C:0.9982	T:0.0674;C:0.9326	NPL,DHX9	Metabolic pathways,Amino sugar and nucleotide sugar metabolism
12	76588427	T:0.0037;C:0.9963	T:0.1269;C:0.8731	NEK7	NOD-like receptor signaling pathway
13	3659210	C:0.0018;T:0.9982	C:0.057;T:0.943	LOC101109292	N/A
13	3665763	G:0.0018;A:0.9982	G:0.0389;A:0.9611	LOC101109292	N/A
13	3670072	A:0.0018;G:0.9982	A:0.0518;G:0.9482	LOC101109292	N/A
13	3673283	T:0.0018;C:0.9982	T:0.0311;C:0.9689	LOC101109292	N/A
13	3683786	G:0;C:1	G:0.0311;C:0.9689	LOC101109292	N/A
13	4705565	T:0;C:1	T:0.0259;C:0.9741	N/A	N/A
13	31435732	C:0;T:1	C:0.0363;T:0.9637	HACD1	Metabolic pathways,Biosynthesis of unsaturated fatty acids,Fatty acid elongation,Fatty acid metabolism
13	39618804	T:0.9982;G:0.0018	T:0.9352;G:0.0648	RALGAPA2,LOC121816160	N/A
13	49253695	C:0.0055;T:0.9945	C:0.1062;T:0.8938	N/A	N/A
13	62178783	C:0.0165;T:0.9835	C:0.1503;T:0.8497	LOC101114720	N/A
14	14535214	C:0;T:1	C:0.0466;T:0.9534	VPS35,ORC6	Endocytosis,Cell cycle
14	14544792	G:0;A:1	G:0.0596;A:0.9404	VPS35,ORC6	Endocytosis,Cell cycle
14	14623899	A:0;G:1	A:0.0311;G:0.9689	MYLK3	Gastric acid secretion,Platelet activation,Apelin signaling pathway,Oxytocin signaling pathway,cGMP-PKG signaling pathway,Regulation of actin cytoskeleton,Vascular smooth muscle contraction,Calcium signaling pathway,Focal adhesion
14	14777722	T:0;C:1	T:0.0311;C:0.9689	LOC114118130	N/A
14	14953493	G:0;A:1	G:0.0285;A:0.9715	DNAJA2	Protein processing in endoplasmic reticulum
14	15077141	G:0;C:1	G:0.0311;C:0.9689	NETO2	N/A
14	15244527	G:0;A:1	G:0.0389;A:0.9611	ITFG1	N/A
14	15434887	G:0;A:1	G:0.0389;A:0.9611	ITFG1,PHKB	N/A
14	15797132	G:0;A:1	G:0.0389;A:0.9611	N/A	N/A
14	17204026	T:0.0037;G:0.9963	T:0.0492;G:0.9508	N/A	N/A
14	17208255	G:0.0037;T:0.9963	G:0.0492;T:0.9508	N/A	N/A
14	17220055	G:0.0018;A:0.9982	G:0.0777;A:0.9223	N/A	N/A
14	36500739	G:0;C:1	G:0.057;C:0.943	WWP2	Ubiquitin mediated proteolysis
14	36522304	G:0;A:1	G:0.0622;A:0.9378	WWP2,PSMD7	Ubiquitin mediated proteolysis,Epstein-Barr virus infection,Proteasome
14	38543713	A:0.0441;G:0.9559	A:0.1606;G:0.8394	PMFBP1,DHX38,TXNL4B,LOC101102413	Spliceosome
14	38557503	G:0.0404;A:0.9596	G:0.1503;A:0.8497	DHX38,TXNL4B,LOC101102413	Spliceosome
14	41350136	G:0;A:1	G:0.0337;A:0.9663	TSHZ3	N/A
14	41362665	C:0;G:1	C:0.0466;G:0.9534	TSHZ3	N/A
14	41701946	T:0.9945;C:0.0055	T:0.9016;C:0.0984	N/A	N/A
14	44936553	C:0;T:1	C:0.0389;T:0.9611	LOC121816507,LOC105607573	N/A
14	63260825	T:0;A:1	T:0.0363;A:0.9637	LOC101102259,TRNAG-CCC,NCR1	Natural killer cell mediated cytotoxicity
14	65176801	G:0.0018;A:0.9982	G:0.0622;A:0.9378	AURKC,ZNF805,LOC121816000	N/A
14	65181666	T:0;G:1	T:0.0363;G:0.9637	AURKC,ZNF805,LOC121816000	N/A
14	65185662	C:0;T:1	C:0.0363;T:0.9637	AURKC,ZNF805,LOC121816000	N/A
14	65192159	C:0;A:1	C:0.0337;A:0.9663	ZNF805,LOC121816000	N/A
15	4258	T:0.4926;A:0.5074	T:0.386;A:0.614	N/A	N/A
15	3829751	A:0.0018;G:0.9982	A:0.0544;G:0.9456	N/A	N/A
15	3849167	G:0;A:1	G:0.0466;A:0.9534	N/A	N/A
15	3882467	C:0.0092;T:0.9908	C:0.0803;T:0.9197	N/A	N/A
15	3888422	C:0;A:1	C:0.0596;A:0.9404	N/A	N/A
15	3927103	T:0;C:1	T:0.0648;C:0.9352	N/A	N/A
15	3935807	G:0;A:1	G:0.0544;A:0.9456	N/A	N/A
15	3955635	A:0.0018;G:0.9982	A:0.057;G:0.943	PDGFD	Phospholipase D signaling pathway,Gap junction,Regulation of actin cytoskeleton,PI3K-Akt signaling pathway,Ras signaling pathway,MAPK signaling pathway,Focal adhesion,Rap1 signaling pathway,Melanoma,EGFR tyrosine kinase inhibitor resistance,Prostate cancer,Choline metabolism in cancer
15	4266003	G:0.0018;A:0.9982	G:0.0751;A:0.9249	N/A	N/A
15	4294700	T:0.0018;G:0.9982	T:0.0596;G:0.9404	N/A	N/A
15	4302350	A:0.0037;G:0.9963	A:0.0648;G:0.9352	N/A	N/A
15	6178094	A:0.0184;G:0.9816	A:0.114;G:0.886	YAP1	Hippo signaling pathway,Hippo signaling pathway - multiple species
15	7326012	T:0.0018;G:0.9982	T:0.0544;G:0.9456	N/A	N/A
15	13592613	C:0.0018;T:0.9982	C:0.0803;T:0.9197	MAML2,LOC121816664	Human T-cell leukemia virus 1 infection
15	13631402	G:0;A:1	G:0.044;A:0.956	MAML2	Human T-cell leukemia virus 1 infection
15	23170855	G:0;A:1	G:0.0829;A:0.9171	NCAM1	Cell adhesion molecules (CAMs),Prion diseases
15	25009458	T:0.0202;C:0.9798	T:0.1036;C:0.8964	N/A	N/A
15	25706578	G:0.9853;A:0.0147	G:0.886;A:0.114	CADM1	Cell adhesion molecules (CAMs)
15	47841656	T:0.4816;C:0.5184	T:0.3938;C:0.6062	N/A	N/A
15	47847574	A:0.4835;G:0.5165	A:0.4352;G:0.5648	N/A	N/A
15	67834663	A:1;C:0	A:0.9715;C:0.0285	N/A	N/A
16	6039535	A:0.0147;G:0.9853	A:0.1399;G:0.8601	N/A	N/A
16	42648003	G:0.0147;C:0.9853	G:0.0803;C:0.9197	N/A	N/A
17	15134535	T:0.0018;C:0.9982	T:0.0259;C:0.9741	INPP4B	Metabolic pathways,Inositol phosphate metabolism,Phosphatidylinositol signaling system
17	20361676	A:0.0074;G:0.9926	A:0.0907;G:0.9093	PCDH18	N/A
17	21006804	G:0.0018;A:0.9982	G:0.0389;A:0.9611	N/A	N/A
17	50125621	T:0.0092;C:0.9908	T:0.0596;C:0.9404	LOC114108908	N/A
17	50161119	T:0.0202;C:0.9798	T:0.0699;C:0.9301	N/A	N/A
17	50189893	G:0.0165;A:0.9835	G:0.0725;A:0.9275	N/A	N/A
17	50193734	A:0.0184;G:0.9816	A:0.0803;G:0.9197	TRNAG-CCC	N/A
17	50197542	A:0.0165;G:0.9835	A:0.0699;G:0.9301	TRNAG-CCC	N/A
17	50207668	A:0.0202;G:0.9798	A:0.0648;G:0.9352	TRNAG-CCC	N/A
17	69257953	C:0;T:1	C:0.0285;T:0.9715	LIF	Signaling pathways regulating pluripotency of stem cells,Cytokine-cytokine receptor interaction,TNF signaling pathway,Jak-STAT signaling pathway
17	72145927	C:0;G:1	C:0.0259;G:0.9741	PPIL2,LOC114118901,SDF2L1,LOC121816890,CCDC116,YDJC	Ubiquitin mediated proteolysis
18	208829	T:0.0092;G:0.9908	T:0.0907;G:0.9093	N/A	N/A
18	257185	T:0.0037;C:0.9963	T:0.0596;C:0.9404	N/A	N/A
18	309118	C:0.0147;T:0.9853	C:0.0596;T:0.9404	N/A	N/A
18	400340	T:0;A:1	T:0.0492;A:0.9508	N/A	N/A
18	482055	T:0;C:1	T:0.0492;C:0.9508	N/A	N/A
18	651858	T:0.0074;G:0.9926	T:0.0492;G:0.9508	N/A	N/A
18	6201519	G:0;T:1	G:0.0259;T:0.9741	LYSMD4	N/A
18	22734290	A:0.0754;G:0.9246	A:0.2073;G:0.7927	LOC121817084,LOC121817085	N/A
18	41057285	C:0;T:1	C:0.0337;T:0.9663	N/A	N/A
18	49949414	C:0;G:1	C:0.0259;G:0.9741	N/A	N/A
18	49988981	T:0;C:1	T:0.0259;C:0.9741	N/A	N/A
18	66875218	C:0.4926;T:0.5074	C:0.4456;T:0.5544	LOC114109086,LOC121817141,INF2	N/A
19	39775233	C:0;A:1	C:0.044;A:0.956	PTPRG	N/A
19	39793576	G:0.0018;C:0.9982	G:0.0492;C:0.9508	PTPRG	N/A
19	39801041	A:0.0018;G:0.9982	A:0.0803;G:0.9197	PTPRG	N/A
19	39805731	T:0.0018;C:0.9982	T:0.0414;C:0.9586	PTPRG	N/A
19	41227442	C:0;G:1	C:0.0337;G:0.9663	FHIT,LOC121817235	Metabolic pathways,Purine metabolism,Non-small cell lung cancer,Small cell lung cancer
19	51985477	A:0.0037;G:0.9963	A:0.0414;G:0.9586	SMARCC1	Hepatocellular carcinoma,Thermogenesis
19	56571402	T:0;C:1	T:0.0259;C:0.9741	TSEN2	N/A
19	57679545	G:0.9982;A:0.0018	G:0.9689;A:0.0311	GRIP2	N/A
20	53948	C:0.5055;G:0.4945	C:0.3808;G:0.6192	N/A	N/A
20	5157819	T:0.011;G:0.989	T:0.0725;G:0.9275	HMGCLL1	Metabolic pathways,Valine, leucine and isoleucine degradation,Synthesis and degradation of ketone bodies,Butanoate metabolism,Peroxisome
20	5338381	G:0.0037;C:0.9963	G:0.0544;C:0.9456	HCRTR2	Neuroactive ligand-receptor interaction
20	7356129	A:0;G:1	A:0.0699;G:0.9301	TAP1,PSMB9	Human immunodeficiency virus 1 infection,Epstein-Barr virus infection,Human cytomegalovirus infection,Phagosome,Primary immunodeficiency,Herpes simplex virus 1 infection,ABC transporters,Antigen processing and presentation
20	24658266	A:0.0331;T:0.9669	A:0.1218;T:0.8782	N/A	N/A
21	45152236	A:0;G:1	A:0.0259;G:0.9741	KCNQ1	Gastric acid secretion,Cholinergic synapse,Adrenergic signaling in cardiomyocytes,Protein digestion and absorption,Pancreatic secretion,Vibrio cholerae infection
22	1198527	C:0.0092;A:0.9908	C:0.0518;A:0.9482	N/A	N/A
22	11055452	A:0;G:1	A:0.0751;G:0.9249	LOC114110280,PANK1	Metabolic pathways,Pantothenate and CoA biosynthesis
22	11061425	T:0;C:1	T:0.0466;C:0.9534	LOC114110280,PANK1,MIR107	Metabolic pathways,Pantothenate and CoA biosynthesis,MicroRNAs in cancer
22	18414891	G:0;A:1	G:0.1166;A:0.8834	FRAT1,FRAT2	Gastric cancer,Pathways in cancer,Hepatocellular carcinoma,Breast cancer,Wnt signaling pathway,Gastric cancer,Pathways in cancer,Hepatocellular carcinoma,Breast cancer,Wnt signaling pathway
22	19828755	C:0.9798;T:0.0202	C:0.899;T:0.101	HPSE2	Metabolic pathways,Glycosaminoglycan degradation,Proteoglycans in cancer
22	24682015	G:0;A:1	G:0.0829;A:0.9171	CFAP58	N/A
22	39758086	A:0.0055;G:0.9945	A:0.0622;G:0.9378	N/A	N/A
22	39767563	A:0.0018;G:0.9982	A:0.0855;G:0.9145	N/A	N/A
23	180844	C:0.4688;T:0.5312	C:0.3264;T:0.6736	LOC121817709	N/A
23	19134526	G:0.0221;A:0.9779	G:0.1114;A:0.8886	N/A	N/A
23	26323638	G:0.0221;A:0.9779	G:0.0596;A:0.9404	DSC1	Oxytocin signaling pathway,Kaposi sarcoma-associated herpesvirus infection,Thyroid hormone signaling pathway
23	42893948	A:0;G:1	A:0.0492;G:0.9508	PIEZO2	N/A
23	42903906	A:0.0018;G:0.9982	A:0.0492;G:0.9508	PIEZO2	N/A
23	42922497	T:0;C:1	T:0.0466;C:0.9534	PIEZO2	N/A
23	42961260	A:0;C:1	A:0.0466;C:0.9534	PIEZO2	N/A
24	2776509	A:0.0092;G:0.9908	A:0.0777;G:0.9223	LOC121817912,PRSS33,ELOB,SRRM2	Ubiquitin mediated proteolysis,Human immunodeficiency virus 1 infection,Pathways in cancer,Renal cell carcinoma,HIF-1 signaling pathway
24	2871276	T:0.0074;C:0.9926	T:0.0492;C:0.9508	FLYWCH1,KREMEN2,PAQR4,PKMYT1,LOC114110662	Oocyte meiosis,Progesterone-mediated oocyte maturation,Cell cycle
24	2908668	T:0.0074;C:0.9926	T:0.0596;C:0.9404	PKMYT1,LOC114110662	Oocyte meiosis,Progesterone-mediated oocyte maturation,Cell cycle
24	2986065	T:0.0092;C:0.9908	T:0.0622;C:0.9378	MMP25,LOC114110633,LOC121817795	Parathyroid hormone synthesis, secretion and action
24	2990103	C:0.0074;G:0.9926	C:0.0648;G:0.9352	MMP25,LOC114110633,LOC121817795	Parathyroid hormone synthesis, secretion and action
24	3057249	A:0.0294;G:0.9706	A:0.0622;G:0.9378	IL32,LOC114110636,LOC121817796,LOC105604626	N/A
24	3205250	T:0.011;C:0.989	T:0.057;C:0.943	LOC101121564,LOC106991885,LOC114110681,LOC101120292,ZNF200,LOC114110694	Herpes simplex virus 1 infection
24	6764765	G:0;C:1	G:0.0389;C:0.9611	RBFOX1	N/A
24	22925188	C:0.0331;T:0.9669	C:0.101;T:0.899	TNRC6A	N/A
24	22933706	G:0.0276;A:0.9724	G:0.0881;A:0.9119	TNRC6A	N/A
24	26795566	G:0;C:1	G:0.0337;C:0.9663	INO80E,HIRIP3,TAOK2,TMEM219,LOC121817835	MAPK signaling pathway
24	27017884	T:0;C:1	T:0.0285;C:0.9715	QPRT,SPN,LOC121817837	Metabolic pathways,Nicotinate and nicotinamide metabolism
24	35813206	A:0;T:1	A:0.0285;T:0.9715	COL26A1,LOC105604782	N/A
24	35830574	G:0;A:1	G:0.0285;A:0.9715	COL26A1,LOC105604782,LOC105607855,IFT22	N/A
24	35955629	A:0;G:1	A:0.0803;G:0.9197	LOC101117229,LOC121817901,LOC101122246	N/A
24	35971049	C:0;A:1	C:0.0285;A:0.9715	LOC121817901,LOC101122246,NAT16	N/A
24	35998229	T:0;G:1	T:0.0363;G:0.9637	NAT16,VGF,AP1S1,LOC105604784	Human immunodeficiency virus 1 infection,Lysosome
25	34051812	G:0;A:1	G:0.0259;A:0.9741	ZMIZ1,LOC121817963	N/A
25	35386768	G:0;A:1	G:0.0725;A:0.9275	N/A	N/A
26	5244	G:0.4853;T:0.5147	G:0.399;T:0.601	N/A	N/A
27	43222219	A:0;G:1	A:0.0518;G:0.9482	N/A	N/A
27	59749761	A:0.4779;G:0.5221	A:0.2461;G:0.7539	N/A	N/A
27	105909550	T:0;C:1	T:0.1269;C:0.8731	LOC105605590	N/A
27	128113835	G:0.0055;T:0.9945	G:0.0959;T:0.9041	NUP62CL	N/A
27	138316776	T:0.0018;C:0.9982	T:0.0311;C:0.9689	DIAPH2	Regulation of actin cytoskeleton
27	141893028	C:0;T:1	C:0.0337;T:0.9663	N/A	N/A
27	141900394	A:0;G:1	A:0.0337;G:0.9663	N/A	N/A
27	141909985	A:0;T:1	A:0.0337;T:0.9663	N/A	N/A
27	141914222	G:0;C:1	G:0.0337;C:0.9663	N/A	N/A
27	141924262	T:0;C:1	T:0.0337;C:0.9663	N/A	N/A

## Sheet: Table S4
Table S4. 74 significant loci and annotations for the LFMM results of BIO14.
chrom	pos	freq in HU sheep	freq in non-HU sheep	genes within 20kb up and down	KEGG_term
1	120925611	C:0.4871;T:0.5129	C:0.3549;T:0.6451	LOC121816054,LOC121816055	N/A
4	11655245	T:0;C:1	T:0.1062;C:0.8938	CALCR	Neuroactive ligand-receptor interaction,Osteoclast differentiation
4	11841130	T:0.0129;C:0.9871	T:0.1477;C:0.8523	N/A	N/A
4	114797502	A:0.0423;G:0.9577	A:0.2047;G:0.7953	LOC105615175	N/A
6	37437	C:0.4945;A:0.5055	C:0.3938;A:0.6062	N/A	N/A
6	5803177	A:0.0018;G:0.9982	A:0.1244;G:0.8756	LOC114115237	N/A
6	29908826	C:0.8107;A:0.1893	C:0.1451;A:0.8549	UNC5C	Axon guidance
6	29913223	T:0.807;C:0.193	T:0.1528;C:0.8472	UNC5C	Axon guidance
6	30007992	C:0.7831;T:0.2169	C:0.0907;T:0.9093	UNC5C,LOC121819816	Axon guidance
6	30014573	T:0.9375;G:0.0625	T:0.1995;G:0.8005	UNC5C,LOC121819816,BMPR1B	Axon guidance,Axon guidance,TGF-beta signaling pathway,Fluid shear stress and atherosclerosis,Signaling pathways regulating pluripotency of stem cells,Hippo signaling pathway,Cytokine-cytokine receptor interaction
6	30019006	A:0.9393;G:0.0607	A:0.1813;G:0.8187	UNC5C,LOC121819816,BMPR1B	Axon guidance,Axon guidance,TGF-beta signaling pathway,Fluid shear stress and atherosclerosis,Signaling pathways regulating pluripotency of stem cells,Hippo signaling pathway,Cytokine-cytokine receptor interaction
6	30026228	G:0.943;A:0.057	G:0.1839;A:0.8161	UNC5C,LOC121819816,BMPR1B	Axon guidance,Axon guidance,TGF-beta signaling pathway,Fluid shear stress and atherosclerosis,Signaling pathways regulating pluripotency of stem cells,Hippo signaling pathway,Cytokine-cytokine receptor interaction
6	30045239	A:0.9467;G:0.0533	A:0.215;G:0.785	BMPR1B	Axon guidance,TGF-beta signaling pathway,Fluid shear stress and atherosclerosis,Signaling pathways regulating pluripotency of stem cells,Hippo signaling pathway,Cytokine-cytokine receptor interaction
6	30050621	C:0.9393;T:0.0607	C:0.1606;T:0.8394	BMPR1B	Axon guidance,TGF-beta signaling pathway,Fluid shear stress and atherosclerosis,Signaling pathways regulating pluripotency of stem cells,Hippo signaling pathway,Cytokine-cytokine receptor interaction
6	30052906	C:0.011;T:0.989	C:0.7539;T:0.2461	BMPR1B	Axon guidance,TGF-beta signaling pathway,Fluid shear stress and atherosclerosis,Signaling pathways regulating pluripotency of stem cells,Hippo signaling pathway,Cytokine-cytokine receptor interaction
6	30055664	A:0.9908;G:0.0092	A:0.2772;G:0.7228	BMPR1B	Axon guidance,TGF-beta signaling pathway,Fluid shear stress and atherosclerosis,Signaling pathways regulating pluripotency of stem cells,Hippo signaling pathway,Cytokine-cytokine receptor interaction
6	30077920	G:0.8971;T:0.1029	G:0.2021;T:0.7979	BMPR1B	Axon guidance,TGF-beta signaling pathway,Fluid shear stress and atherosclerosis,Signaling pathways regulating pluripotency of stem cells,Hippo signaling pathway,Cytokine-cytokine receptor interaction
6	30083406	C:0.9007;A:0.0993	C:0.171;A:0.829	BMPR1B	Axon guidance,TGF-beta signaling pathway,Fluid shear stress and atherosclerosis,Signaling pathways regulating pluripotency of stem cells,Hippo signaling pathway,Cytokine-cytokine receptor interaction
6	30090758	G:0.9706;A:0.0294	G:0.1813;A:0.8187	BMPR1B	Axon guidance,TGF-beta signaling pathway,Fluid shear stress and atherosclerosis,Signaling pathways regulating pluripotency of stem cells,Hippo signaling pathway,Cytokine-cytokine receptor interaction
6	30101570	G:0.9467;T:0.0533	G:0.1891;T:0.8109	BMPR1B	Axon guidance,TGF-beta signaling pathway,Fluid shear stress and atherosclerosis,Signaling pathways regulating pluripotency of stem cells,Hippo signaling pathway,Cytokine-cytokine receptor interaction
6	30116134	T:0.8989;G:0.1011	T:0.2332;G:0.7668	BMPR1B	Axon guidance,TGF-beta signaling pathway,Fluid shear stress and atherosclerosis,Signaling pathways regulating pluripotency of stem cells,Hippo signaling pathway,Cytokine-cytokine receptor interaction
6	30130470	G:0.8989;A:0.1011	G:0.2358;A:0.7642	BMPR1B	Axon guidance,TGF-beta signaling pathway,Fluid shear stress and atherosclerosis,Signaling pathways regulating pluripotency of stem cells,Hippo signaling pathway,Cytokine-cytokine receptor interaction
6	30142688	T:0.8897;G:0.1103	T:0.1839;G:0.8161	BMPR1B	Axon guidance,TGF-beta signaling pathway,Fluid shear stress and atherosclerosis,Signaling pathways regulating pluripotency of stem cells,Hippo signaling pathway,Cytokine-cytokine receptor interaction
6	30150890	A:0.8897;G:0.1103	A:0.1943;G:0.8057	BMPR1B	Axon guidance,TGF-beta signaling pathway,Fluid shear stress and atherosclerosis,Signaling pathways regulating pluripotency of stem cells,Hippo signaling pathway,Cytokine-cytokine receptor interaction
6	30154399	C:0.8768;T:0.1232	C:0.1917;T:0.8083	BMPR1B	Axon guidance,TGF-beta signaling pathway,Fluid shear stress and atherosclerosis,Signaling pathways regulating pluripotency of stem cells,Hippo signaling pathway,Cytokine-cytokine receptor interaction
6	30159273	A:0.8805;C:0.1195	A:0.1891;C:0.8109	BMPR1B	Axon guidance,TGF-beta signaling pathway,Fluid shear stress and atherosclerosis,Signaling pathways regulating pluripotency of stem cells,Hippo signaling pathway,Cytokine-cytokine receptor interaction
6	30168816	A:0.8768;G:0.1232	A:0.013;G:0.987	BMPR1B	Axon guidance,TGF-beta signaling pathway,Fluid shear stress and atherosclerosis,Signaling pathways regulating pluripotency of stem cells,Hippo signaling pathway,Cytokine-cytokine receptor interaction
6	30206625	T:0.8842;A:0.1158	T:0.0104;A:0.9896	BMPR1B	Axon guidance,TGF-beta signaling pathway,Fluid shear stress and atherosclerosis,Signaling pathways regulating pluripotency of stem cells,Hippo signaling pathway,Cytokine-cytokine receptor interaction
6	30213432	A:0.8934;C:0.1066	A:0.0155;C:0.9845	BMPR1B	Axon guidance,TGF-beta signaling pathway,Fluid shear stress and atherosclerosis,Signaling pathways regulating pluripotency of stem cells,Hippo signaling pathway,Cytokine-cytokine receptor interaction
6	30235432	C:0.8842;G:0.1158	C:0.0492;G:0.9508	BMPR1B	Axon guidance,TGF-beta signaling pathway,Fluid shear stress and atherosclerosis,Signaling pathways regulating pluripotency of stem cells,Hippo signaling pathway,Cytokine-cytokine receptor interaction
6	30244220	C:0.8879;A:0.1121	C:0.0311;A:0.9689	BMPR1B	Axon guidance,TGF-beta signaling pathway,Fluid shear stress and atherosclerosis,Signaling pathways regulating pluripotency of stem cells,Hippo signaling pathway,Cytokine-cytokine receptor interaction
6	30251125	T:0.886;C:0.114	T:0.044;C:0.956	BMPR1B	Axon guidance,TGF-beta signaling pathway,Fluid shear stress and atherosclerosis,Signaling pathways regulating pluripotency of stem cells,Hippo signaling pathway,Cytokine-cytokine receptor interaction
6	30256033	A:0.8805;G:0.1195	A:0.0285;G:0.9715	BMPR1B	Axon guidance,TGF-beta signaling pathway,Fluid shear stress and atherosclerosis,Signaling pathways regulating pluripotency of stem cells,Hippo signaling pathway,Cytokine-cytokine receptor interaction
6	30415600	T:0.0607;C:0.9393	T:0.6451;C:0.3549	BMPR1B	Axon guidance,TGF-beta signaling pathway,Fluid shear stress and atherosclerosis,Signaling pathways regulating pluripotency of stem cells,Hippo signaling pathway,Cytokine-cytokine receptor interaction
6	30427055	G:0.057;A:0.943	G:0.6295;A:0.3705	BMPR1B	Axon guidance,TGF-beta signaling pathway,Fluid shear stress and atherosclerosis,Signaling pathways regulating pluripotency of stem cells,Hippo signaling pathway,Cytokine-cytokine receptor interaction
6	30484611	A:0.1029;C:0.8971	A:0.7798;C:0.2202	BMPR1B	Axon guidance,TGF-beta signaling pathway,Fluid shear stress and atherosclerosis,Signaling pathways regulating pluripotency of stem cells,Hippo signaling pathway,Cytokine-cytokine receptor interaction
6	30500302	T:0.1011;G:0.8989	T:0.7539;G:0.2461	BMPR1B	Axon guidance,TGF-beta signaling pathway,Fluid shear stress and atherosclerosis,Signaling pathways regulating pluripotency of stem cells,Hippo signaling pathway,Cytokine-cytokine receptor interaction
6	30539903	C:0.739;T:0.261	C:0.1425;T:0.8575	N/A	N/A
6	30544369	A:0.7371;G:0.2629	A:0.0933;G:0.9067	N/A	N/A
6	30556003	T:0.7537;C:0.2463	T:0.1554;C:0.8446	N/A	N/A
6	30560931	A:0.7776;G:0.2224	A:0.1166;G:0.8834	PDLIM5	N/A
6	30595926	T:0.7555;C:0.2445	T:0.1477;C:0.8523	PDLIM5	N/A
6	30689181	T:0.7132;C:0.2868	T:0.1036;C:0.8964	PDLIM5	N/A
6	30715004	C:0.7096;T:0.2904	C:0.158;T:0.842	PDLIM5	N/A
6	30769976	A:0.7077;G:0.2923	A:0.0052;G:0.9948	PDLIM5	N/A
6	30793680	G:0.7261;A:0.2739	G:0.0363;A:0.9637	PDLIM5	N/A
6	30810529	C:0.7335;T:0.2665	C:0.0466;T:0.9534	PDLIM5	N/A
6	30877486	T:0.1029;C:0.8971	T:0.5803;C:0.4197	N/A	N/A
6	31371619	A:0.7022;C:0.2978	A:0.1995;C:0.8005	ATOH1	N/A
9	30416736	G:0.9669;A:0.0331	G:0.7098;A:0.2902	N/A	N/A
9	78373999	T:0.0055;C:0.9945	T:0.1736;C:0.8264	STK3	N/A
9	78382445	A:0.0055;G:0.9945	A:0.1917;G:0.8083	STK3	N/A
10	29408591	C:0.9706;T:0.0294	C:0.7539;T:0.2461	N/A	N/A
10	29413412	G:0;A:1	G:0.1891;A:0.8109	N/A	N/A
10	29431636	T:0.9301;C:0.0699	T:0.4171;C:0.5829	N/A	N/A
10	29447717	A:0.0018;G:0.9982	A:0.1218;G:0.8782	N/A	N/A
10	29450606	A:0.932;G:0.068	A:0.4016;G:0.5984	N/A	N/A
10	29455563	A:0.9338;G:0.0662	A:0.4067;G:0.5933	N/A	N/A
10	29459962	G:0.0551;A:0.9449	G:0.5959;A:0.4041	N/A	N/A
10	29466595	C:0.9246;T:0.0754	C:0.4326;T:0.5674	N/A	N/A
10	29468585	A:0;G:1	A:0.1114;G:0.8886	N/A	N/A
10	29474758	A:0.0588;G:0.9412	A:0.5881;G:0.4119	N/A	N/A
10	29483706	T:0.0055;C:0.9945	T:0.5052;C:0.4948	LOC101110773,RXFP2	Neuroactive ligand-receptor interaction,Relaxin signaling pathway
10	29492630	T:0.0037;C:0.9963	T:0.5078;C:0.4922	LOC101110773,RXFP2	Neuroactive ligand-receptor interaction,Relaxin signaling pathway
10	29502956	C:0;G:1	C:0.2021;G:0.7979	LOC101110773,RXFP2	Neuroactive ligand-receptor interaction,Relaxin signaling pathway
10	29514073	T:0.9982;C:0.0018	T:0.6088;C:0.3912	LOC101110773,RXFP2	Neuroactive ligand-receptor interaction,Relaxin signaling pathway
10	29526684	G:0.9926;A:0.0074	G:0.6114;A:0.3886	RXFP2	Neuroactive ligand-receptor interaction,Relaxin signaling pathway
10	29544687	T:0.9945;C:0.0055	T:0.5984;C:0.4016	RXFP2	Neuroactive ligand-receptor interaction,Relaxin signaling pathway
11	955142	T:0.4632;G:0.5368	T:0.3031;G:0.6969	N/A	N/A
11	34787311	T:0;C:1	T:0.0725;C:0.9275	LOC101113946	N/A
12	168385	T:0.5;C:0.5	T:0.4171;C:0.5829	N/A	N/A
15	4258	T:0.4926;A:0.5074	T:0.386;A:0.614	N/A	N/A
20	53948	C:0.5055;G:0.4945	C:0.3808;G:0.6192	N/A	N/A
23	180844	C:0.4688;T:0.5312	C:0.3264;T:0.6736	LOC121817709	N/A

## Sheet: Table S5
Table S5. Significant genomic windows and annotations for the selection signals between Hu sheep and single-lambing populations.
chrom	window	genes within window	KEGG_term
1	104700001:104750000	ANKMY1,KIAA0319L,ADAR	Cytosolic DNA-sensing pathway,Measles,Influenza A
1	104725001:104775000	ANKMY1,KIAA0319L,ADAR	Cytosolic DNA-sensing pathway,Measles,Influenza A
1	104800001:104850000	ANKMY1,KIAA0319L,ADAR	Cytosolic DNA-sensing pathway,Measles,Influenza A
1	104825001:104875000	HIBADH	Valine, leucine and isoleucine degradation,Metabolic pathways
1	104850001:104900000	HIBADH	Valine, leucine and isoleucine degradation,Metabolic pathways
4	70025001:70075000	UNC5C	Axon guidance
4	70050001:70100000	UNC5C	Axon guidance
6	29675001:29725000	UNC5C	Axon guidance
6	29850001:29900000	UNC5C	Axon guidance
6	29875001:29925000	UNC5C	Axon guidance
6	29900001:29950000	UNC5C	Axon guidance
6	29925001:29975000	UNC5C	Axon guidance
6	29950001:30000000	UNC5C,BMPR1B	Axon guidance,Signaling pathways regulating pluripotency of stem cells,Axon guidance,TGF-beta signaling pathway,Fluid shear stress and atherosclerosis,Hippo signaling pathway,Cytokine-cytokine receptor interaction
6	29975001:30025000	BMPR1B	Signaling pathways regulating pluripotency of stem cells,Axon guidance,TGF-beta signaling pathway,Fluid shear stress and atherosclerosis,Hippo signaling pathway,Cytokine-cytokine receptor interaction
6	30000001:30050000	BMPR1B	Signaling pathways regulating pluripotency of stem cells,Axon guidance,TGF-beta signaling pathway,Fluid shear stress and atherosclerosis,Hippo signaling pathway,Cytokine-cytokine receptor interaction
6	30025001:30075000	BMPR1B	Signaling pathways regulating pluripotency of stem cells,Axon guidance,TGF-beta signaling pathway,Fluid shear stress and atherosclerosis,Hippo signaling pathway,Cytokine-cytokine receptor interaction
6	30050001:30100000	BMPR1B	Signaling pathways regulating pluripotency of stem cells,Axon guidance,TGF-beta signaling pathway,Fluid shear stress and atherosclerosis,Hippo signaling pathway,Cytokine-cytokine receptor interaction
6	30075001:30125000	BMPR1B	Signaling pathways regulating pluripotency of stem cells,Axon guidance,TGF-beta signaling pathway,Fluid shear stress and atherosclerosis,Hippo signaling pathway,Cytokine-cytokine receptor interaction
6	30100001:30150000	BMPR1B	Signaling pathways regulating pluripotency of stem cells,Axon guidance,TGF-beta signaling pathway,Fluid shear stress and atherosclerosis,Hippo signaling pathway,Cytokine-cytokine receptor interaction
6	30125001:30175000	BMPR1B	Signaling pathways regulating pluripotency of stem cells,Axon guidance,TGF-beta signaling pathway,Fluid shear stress and atherosclerosis,Hippo signaling pathway,Cytokine-cytokine receptor interaction
6	30150001:30200000	BMPR1B	Signaling pathways regulating pluripotency of stem cells,Axon guidance,TGF-beta signaling pathway,Fluid shear stress and atherosclerosis,Hippo signaling pathway,Cytokine-cytokine receptor interaction
6	30175001:30225000	BMPR1B	Signaling pathways regulating pluripotency of stem cells,Axon guidance,TGF-beta signaling pathway,Fluid shear stress and atherosclerosis,Hippo signaling pathway,Cytokine-cytokine receptor interaction
6	30200001:30250000	BMPR1B	Signaling pathways regulating pluripotency of stem cells,Axon guidance,TGF-beta signaling pathway,Fluid shear stress and atherosclerosis,Hippo signaling pathway,Cytokine-cytokine receptor interaction
6	30225001:30275000	BMPR1B	Signaling pathways regulating pluripotency of stem cells,Axon guidance,TGF-beta signaling pathway,Fluid shear stress and atherosclerosis,Hippo signaling pathway,Cytokine-cytokine receptor interaction
6	30250001:30300000	BMPR1B	Signaling pathways regulating pluripotency of stem cells,Axon guidance,TGF-beta signaling pathway,Fluid shear stress and atherosclerosis,Hippo signaling pathway,Cytokine-cytokine receptor interaction
6	30275001:30325000	BMPR1B	Signaling pathways regulating pluripotency of stem cells,Axon guidance,TGF-beta signaling pathway,Fluid shear stress and atherosclerosis,Hippo signaling pathway,Cytokine-cytokine receptor interaction
6	30300001:30350000	BMPR1B	Signaling pathways regulating pluripotency of stem cells,Axon guidance,TGF-beta signaling pathway,Fluid shear stress and atherosclerosis,Hippo signaling pathway,Cytokine-cytokine receptor interaction
6	30325001:30375000	BMPR1B	Signaling pathways regulating pluripotency of stem cells,Axon guidance,TGF-beta signaling pathway,Fluid shear stress and atherosclerosis,Hippo signaling pathway,Cytokine-cytokine receptor interaction
6	30350001:30400000	BMPR1B	Signaling pathways regulating pluripotency of stem cells,Axon guidance,TGF-beta signaling pathway,Fluid shear stress and atherosclerosis,Hippo signaling pathway,Cytokine-cytokine receptor interaction
6	30375001:30425000	BMPR1B	Signaling pathways regulating pluripotency of stem cells,Axon guidance,TGF-beta signaling pathway,Fluid shear stress and atherosclerosis,Hippo signaling pathway,Cytokine-cytokine receptor interaction
6	30400001:30450000	BMPR1B	Signaling pathways regulating pluripotency of stem cells,Axon guidance,TGF-beta signaling pathway,Fluid shear stress and atherosclerosis,Hippo signaling pathway,Cytokine-cytokine receptor interaction
6	30425001:30475000	BMPR1B	Signaling pathways regulating pluripotency of stem cells,Axon guidance,TGF-beta signaling pathway,Fluid shear stress and atherosclerosis,Hippo signaling pathway,Cytokine-cytokine receptor interaction
6	30450001:30500000	N/A	N/A
6	30475001:30525000	N/A	N/A
6	30500001:30550000	PDLIM5	N/A
6	30525001:30575000	PDLIM5	N/A
6	30550001:30600000	PDLIM5	N/A
6	30575001:30625000	PDLIM5	N/A
6	30600001:30650000	PDLIM5	N/A
6	30625001:30675000	PDLIM5	N/A
6	30650001:30700000	PDLIM5	N/A
6	30675001:30725000	PDLIM5	N/A
6	30700001:30750000	PDLIM5	N/A
6	30725001:30775000	PDLIM5	N/A
6	30750001:30800000	PDLIM5	N/A
6	30775001:30825000	N/A	N/A
6	30800001:30850000	N/A	N/A
6	30825001:30875000	N/A	N/A
6	30850001:30900000	HPGDS	Glutathione metabolism,Arachidonic acid metabolism,Drug metabolism - cytochrome P450,Metabolism of xenobiotics by cytochrome P450,Chemical carcinogenesis,Metabolic pathways
6	30875001:30925000	SMARCAD1	Signaling pathways regulating pluripotency of stem cells
6	30900001:30950000	HPGDS,SMARCAD1	Glutathione metabolism,Arachidonic acid metabolism,Drug metabolism - cytochrome P450,Metabolism of xenobiotics by cytochrome P450,Chemical carcinogenesis,Metabolic pathways,Signaling pathways regulating pluripotency of stem cells
6	30925001:30975000	SMARCAD1	Signaling pathways regulating pluripotency of stem cells
6	30950001:31000000	SMARCAD1	Signaling pathways regulating pluripotency of stem cells
6	30975001:31025000	SMARCAD1	Signaling pathways regulating pluripotency of stem cells
6	31000001:31050000	N/A	N/A
6	31025001:31075000	N/A	N/A
6	31075001:31125000	N/A	N/A
6	31100001:31150000	N/A	N/A
6	31125001:31175000	N/A	N/A
6	31150001:31200000	N/A	N/A
6	31175001:31225000	N/A	N/A
6	31200001:31250000	N/A	N/A
6	31225001:31275000	N/A	N/A
6	31250001:31300000	N/A	N/A
6	31275001:31325000	N/A	N/A
6	31300001:31350000	N/A	N/A
6	31325001:31375000	N/A	N/A
6	31350001:31400000	GRID2	Neuroactive ligand-receptor interaction,Long-term depression
6	31375001:31425000	GRID2	Neuroactive ligand-receptor interaction,Long-term depression
6	31400001:31450000	GRID2	Neuroactive ligand-receptor interaction,Long-term depression
6	31450001:31500000	GRID2	Neuroactive ligand-receptor interaction,Long-term depression
6	31475001:31525000	GRID2	Neuroactive ligand-receptor interaction,Long-term depression
6	31500001:31550000	GRID2	Neuroactive ligand-receptor interaction,Long-term depression
6	31525001:31575000	GRID2	Neuroactive ligand-receptor interaction,Long-term depression
6	31550001:31600000	GRID2	Neuroactive ligand-receptor interaction,Long-term depression
6	31575001:31625000	GRID2	Neuroactive ligand-receptor interaction,Long-term depression
6	32175001:32225000	N/A	N/A
6	32200001:32250000	APELA,SNCA	Parkinson disease,Alzheimer disease
6	33125001:33175000	APELA,SNCA	Parkinson disease,Alzheimer disease
6	35575001:35625000	FAM227B,FGF7	Gastric cancer,Regulation of actin cytoskeleton,Melanoma,Breast cancer,Rap1 signaling pathway,Ras signaling pathway,MAPK signaling pathway,PI3K-Akt signaling pathway,Pathways in cancer
6	35600001:35650000	FAM227B	N/A
7	58975001:59025000	FAM227B,GALK2	N/A
7	59000001:59050000	DIAPH3	Regulation of actin cytoskeleton
7	59025001:59075000	DIAPH3	Regulation of actin cytoskeleton
10	29375001:29425000	DIAPH3	Regulation of actin cytoskeleton
10	29400001:29450000	DIAPH3,LOC101110773	Regulation of actin cytoskeleton
10	29425001:29475000	DIAPH3,RXFP2	Regulation of actin cytoskeleton,Neuroactive ligand-receptor interaction,Relaxin signaling pathway
10	29450001:29500000	DIAPH3,LOC101110773,RXFP2	Regulation of actin cytoskeleton,Neuroactive ligand-receptor interaction,Relaxin signaling pathway
10	29475001:29525000	DIAPH3,RXFP2	Regulation of actin cytoskeleton,Neuroactive ligand-receptor interaction,Relaxin signaling pathway
10	29500001:29550000	DIAPH3,RXFP2	Regulation of actin cytoskeleton,Neuroactive ligand-receptor interaction,Relaxin signaling pathway
10	29525001:29575000	DIAPH3,RXFP2	Regulation of actin cytoskeleton,Neuroactive ligand-receptor interaction,Relaxin signaling pathway
10	29550001:29600000	FBXL3	Circadian rhythm
10	29575001:29625000	MYCBP2	N/A
10	52700001:52750000	CA10,B4GALNT2	N/A
10	52725001:52775000	CA10,B4GALNT2	N/A
11	37100001:37150000	MRPS24,CRBN	N/A
11	37125001:37175000	MUC5AC	IL-17 signaling pathway
19	2275001:2325000	MUC2	Gastric cancer,Amoebiasis
21	46650001:46700000	LOC106991818	N/A
21	46675001:46725000	TBL1X	Wnt signaling pathway
21	46700001:46750000	TBL1X	Wnt signaling pathway
27	67900001:67950000	TBL1X	Wnt signaling pathway
27	67925001:67975000	N/A	N/A
27	67950001:68000000	N/A	N/A
27	79225001:79275000	N/A	N/A

## Sheet: Table S6
Table S6. Significant loci and annotations for the GWAS results between Hu sheep and single-lambing populations.
chrom	pos	freq in HU sheep	freq in non-HU sheep	genes within 20kb up and down	KEGG_term
1	104890414	A:0.9007;G:0.0993	A:0.3756;G:0.6244	ADAR	Cytosolic DNA-sensing pathway,Measles,Influenza A
6	29908826	C:0.8107;A:0.1893	C:0.1451;A:0.8549	UNC5C	Axon guidance
6	29913223	T:0.807;C:0.193	T:0.1528;C:0.8472	UNC5C	Axon guidance
6	29922256	A:0.807;G:0.193	A:0.1528;G:0.8472	UNC5C	Axon guidance
6	29926262	G:0.8474;T:0.1526	G:0.3394;T:0.6606	UNC5C	Axon guidance
6	29931938	A:0.807;G:0.193	A:0.1813;G:0.8187	UNC5C	Axon guidance
6	29942933	G:0.7941;A:0.2059	G:0.2228;A:0.7772	UNC5C	Axon guidance
6	30007992	C:0.7831;T:0.2169	C:0.0907;T:0.9093	UNC5C,LOC121819816	Axon guidance
6	30014573	T:0.9375;G:0.0625	T:0.1995;G:0.8005	UNC5C,LOC121819816,BMPR1B	Axon guidance,Signaling pathways regulating pluripotency of stem cells,Axon guidance,TGF-beta signaling pathway,Fluid shear stress and atherosclerosis,Hippo signaling pathway,Cytokine-cytokine receptor interaction
6	30019006	A:0.9393;G:0.0607	A:0.1813;G:0.8187	UNC5C,LOC121819816,BMPR1B	Axon guidance,Signaling pathways regulating pluripotency of stem cells,Axon guidance,TGF-beta signaling pathway,Fluid shear stress and atherosclerosis,Hippo signaling pathway,Cytokine-cytokine receptor interaction
6	30026228	G:0.943;A:0.057	G:0.1839;A:0.8161	UNC5C,LOC121819816,BMPR1B	Axon guidance,Signaling pathways regulating pluripotency of stem cells,Axon guidance,TGF-beta signaling pathway,Fluid shear stress and atherosclerosis,Hippo signaling pathway,Cytokine-cytokine receptor interaction
6	30037413	C:0.0092;T:0.9908	C:0.614;T:0.386	UNC5C,LOC121819816,BMPR1B	Axon guidance,Signaling pathways regulating pluripotency of stem cells,Axon guidance,TGF-beta signaling pathway,Fluid shear stress and atherosclerosis,Hippo signaling pathway,Cytokine-cytokine receptor interaction
6	30045239	A:0.9467;G:0.0533	A:0.215;G:0.785	BMPR1B	Signaling pathways regulating pluripotency of stem cells,Axon guidance,TGF-beta signaling pathway,Fluid shear stress and atherosclerosis,Hippo signaling pathway,Cytokine-cytokine receptor interaction
6	30050621	C:0.9393;T:0.0607	C:0.1606;T:0.8394	BMPR1B	Signaling pathways regulating pluripotency of stem cells,Axon guidance,TGF-beta signaling pathway,Fluid shear stress and atherosclerosis,Hippo signaling pathway,Cytokine-cytokine receptor interaction
6	30052906	C:0.011;T:0.989	C:0.7539;T:0.2461	BMPR1B	Signaling pathways regulating pluripotency of stem cells,Axon guidance,TGF-beta signaling pathway,Fluid shear stress and atherosclerosis,Hippo signaling pathway,Cytokine-cytokine receptor interaction
6	30055664	A:0.9908;G:0.0092	A:0.2772;G:0.7228	BMPR1B	Signaling pathways regulating pluripotency of stem cells,Axon guidance,TGF-beta signaling pathway,Fluid shear stress and atherosclerosis,Hippo signaling pathway,Cytokine-cytokine receptor interaction
6	30066368	G:0.9908;A:0.0092	G:0.3756;A:0.6244	BMPR1B	Signaling pathways regulating pluripotency of stem cells,Axon guidance,TGF-beta signaling pathway,Fluid shear stress and atherosclerosis,Hippo signaling pathway,Cytokine-cytokine receptor interaction
6	30077920	G:0.8971;T:0.1029	G:0.2021;T:0.7979	BMPR1B	Signaling pathways regulating pluripotency of stem cells,Axon guidance,TGF-beta signaling pathway,Fluid shear stress and atherosclerosis,Hippo signaling pathway,Cytokine-cytokine receptor interaction
6	30083406	C:0.9007;A:0.0993	C:0.171;A:0.829	BMPR1B	Signaling pathways regulating pluripotency of stem cells,Axon guidance,TGF-beta signaling pathway,Fluid shear stress and atherosclerosis,Hippo signaling pathway,Cytokine-cytokine receptor interaction
6	30090758	G:0.9706;A:0.0294	G:0.1813;A:0.8187	BMPR1B	Signaling pathways regulating pluripotency of stem cells,Axon guidance,TGF-beta signaling pathway,Fluid shear stress and atherosclerosis,Hippo signaling pathway,Cytokine-cytokine receptor interaction
6	30101570	G:0.9467;T:0.0533	G:0.1891;T:0.8109	BMPR1B	Signaling pathways regulating pluripotency of stem cells,Axon guidance,TGF-beta signaling pathway,Fluid shear stress and atherosclerosis,Hippo signaling pathway,Cytokine-cytokine receptor interaction
6	30116134	T:0.8989;G:0.1011	T:0.2332;G:0.7668	BMPR1B	Signaling pathways regulating pluripotency of stem cells,Axon guidance,TGF-beta signaling pathway,Fluid shear stress and atherosclerosis,Hippo signaling pathway,Cytokine-cytokine receptor interaction
6	30130470	G:0.8989;A:0.1011	G:0.2358;A:0.7642	BMPR1B	Signaling pathways regulating pluripotency of stem cells,Axon guidance,TGF-beta signaling pathway,Fluid shear stress and atherosclerosis,Hippo signaling pathway,Cytokine-cytokine receptor interaction
6	30142688	T:0.8897;G:0.1103	T:0.1839;G:0.8161	BMPR1B	Signaling pathways regulating pluripotency of stem cells,Axon guidance,TGF-beta signaling pathway,Fluid shear stress and atherosclerosis,Hippo signaling pathway,Cytokine-cytokine receptor interaction
6	30150890	A:0.8897;G:0.1103	A:0.1943;G:0.8057	BMPR1B	Signaling pathways regulating pluripotency of stem cells,Axon guidance,TGF-beta signaling pathway,Fluid shear stress and atherosclerosis,Hippo signaling pathway,Cytokine-cytokine receptor interaction
6	30154399	C:0.8768;T:0.1232	C:0.1917;T:0.8083	BMPR1B	Signaling pathways regulating pluripotency of stem cells,Axon guidance,TGF-beta signaling pathway,Fluid shear stress and atherosclerosis,Hippo signaling pathway,Cytokine-cytokine receptor interaction
6	30159273	A:0.8805;C:0.1195	A:0.1891;C:0.8109	BMPR1B	Signaling pathways regulating pluripotency of stem cells,Axon guidance,TGF-beta signaling pathway,Fluid shear stress and atherosclerosis,Hippo signaling pathway,Cytokine-cytokine receptor interaction
6	30168816	A:0.8768;G:0.1232	A:0.013;G:0.987	BMPR1B	Signaling pathways regulating pluripotency of stem cells,Axon guidance,TGF-beta signaling pathway,Fluid shear stress and atherosclerosis,Hippo signaling pathway,Cytokine-cytokine receptor interaction
6	30174482	A:0.8897;G:0.1103	A:0.3057;G:0.6943	BMPR1B	Signaling pathways regulating pluripotency of stem cells,Axon guidance,TGF-beta signaling pathway,Fluid shear stress and atherosclerosis,Hippo signaling pathway,Cytokine-cytokine receptor interaction
6	30180821	G:0.8842;C:0.1158	G:0.3264;C:0.6736	BMPR1B	Signaling pathways regulating pluripotency of stem cells,Axon guidance,TGF-beta signaling pathway,Fluid shear stress and atherosclerosis,Hippo signaling pathway,Cytokine-cytokine receptor interaction
6	30189379	C:0.886;T:0.114	C:0.3135;T:0.6865	BMPR1B	Signaling pathways regulating pluripotency of stem cells,Axon guidance,TGF-beta signaling pathway,Fluid shear stress and atherosclerosis,Hippo signaling pathway,Cytokine-cytokine receptor interaction
6	30201249	A:0.8842;C:0.1158	A:0.3187;C:0.6813	BMPR1B	Signaling pathways regulating pluripotency of stem cells,Axon guidance,TGF-beta signaling pathway,Fluid shear stress and atherosclerosis,Hippo signaling pathway,Cytokine-cytokine receptor interaction
6	30206625	T:0.8842;A:0.1158	T:0.0104;A:0.9896	BMPR1B	Signaling pathways regulating pluripotency of stem cells,Axon guidance,TGF-beta signaling pathway,Fluid shear stress and atherosclerosis,Hippo signaling pathway,Cytokine-cytokine receptor interaction
6	30213432	A:0.8934;C:0.1066	A:0.0155;C:0.9845	BMPR1B	Signaling pathways regulating pluripotency of stem cells,Axon guidance,TGF-beta signaling pathway,Fluid shear stress and atherosclerosis,Hippo signaling pathway,Cytokine-cytokine receptor interaction
6	30219648	G:0.0993;A:0.9007	G:0.6451;A:0.3549	BMPR1B	Signaling pathways regulating pluripotency of stem cells,Axon guidance,TGF-beta signaling pathway,Fluid shear stress and atherosclerosis,Hippo signaling pathway,Cytokine-cytokine receptor interaction
6	30226951	G:0.1085;A:0.8915	G:0.5907;A:0.4093	BMPR1B	Signaling pathways regulating pluripotency of stem cells,Axon guidance,TGF-beta signaling pathway,Fluid shear stress and atherosclerosis,Hippo signaling pathway,Cytokine-cytokine receptor interaction
6	30235432	C:0.8842;G:0.1158	C:0.0492;G:0.9508	BMPR1B	Signaling pathways regulating pluripotency of stem cells,Axon guidance,TGF-beta signaling pathway,Fluid shear stress and atherosclerosis,Hippo signaling pathway,Cytokine-cytokine receptor interaction
6	30244220	C:0.8879;A:0.1121	C:0.0311;A:0.9689	BMPR1B	Signaling pathways regulating pluripotency of stem cells,Axon guidance,TGF-beta signaling pathway,Fluid shear stress and atherosclerosis,Hippo signaling pathway,Cytokine-cytokine receptor interaction
6	30251125	T:0.886;C:0.114	T:0.044;C:0.956	BMPR1B	Signaling pathways regulating pluripotency of stem cells,Axon guidance,TGF-beta signaling pathway,Fluid shear stress and atherosclerosis,Hippo signaling pathway,Cytokine-cytokine receptor interaction
6	30256033	A:0.8805;G:0.1195	A:0.0285;G:0.9715	BMPR1B	Signaling pathways regulating pluripotency of stem cells,Axon guidance,TGF-beta signaling pathway,Fluid shear stress and atherosclerosis,Hippo signaling pathway,Cytokine-cytokine receptor interaction
6	30266249	T:0.7739;C:0.2261	T:0.1503;C:0.8497	BMPR1B	Signaling pathways regulating pluripotency of stem cells,Axon guidance,TGF-beta signaling pathway,Fluid shear stress and atherosclerosis,Hippo signaling pathway,Cytokine-cytokine receptor interaction
6	30277240	C:0.7739;A:0.2261	C:0.158;A:0.842	BMPR1B	Signaling pathways regulating pluripotency of stem cells,Axon guidance,TGF-beta signaling pathway,Fluid shear stress and atherosclerosis,Hippo signaling pathway,Cytokine-cytokine receptor interaction
6	30282215	T:0.7261;C:0.2739	T:0.1554;C:0.8446	BMPR1B	Signaling pathways regulating pluripotency of stem cells,Axon guidance,TGF-beta signaling pathway,Fluid shear stress and atherosclerosis,Hippo signaling pathway,Cytokine-cytokine receptor interaction
6	30287433	C:0.7757;T:0.2243	C:0.1528;T:0.8472	BMPR1B	Signaling pathways regulating pluripotency of stem cells,Axon guidance,TGF-beta signaling pathway,Fluid shear stress and atherosclerosis,Hippo signaling pathway,Cytokine-cytokine receptor interaction
6	30301114	C:0.761;T:0.239	C:0.1606;T:0.8394	BMPR1B	Signaling pathways regulating pluripotency of stem cells,Axon guidance,TGF-beta signaling pathway,Fluid shear stress and atherosclerosis,Hippo signaling pathway,Cytokine-cytokine receptor interaction
6	30306536	A:0.7776;G:0.2224	A:0.1813;G:0.8187	BMPR1B	Signaling pathways regulating pluripotency of stem cells,Axon guidance,TGF-beta signaling pathway,Fluid shear stress and atherosclerosis,Hippo signaling pathway,Cytokine-cytokine receptor interaction
6	30311120	G:0.796;A:0.204	G:0.1632;A:0.8368	BMPR1B	Signaling pathways regulating pluripotency of stem cells,Axon guidance,TGF-beta signaling pathway,Fluid shear stress and atherosclerosis,Hippo signaling pathway,Cytokine-cytokine receptor interaction
6	30315122	T:0.7812;C:0.2188	T:0.1813;C:0.8187	BMPR1B	Signaling pathways regulating pluripotency of stem cells,Axon guidance,TGF-beta signaling pathway,Fluid shear stress and atherosclerosis,Hippo signaling pathway,Cytokine-cytokine receptor interaction
6	30318511	C:0.1029;T:0.8971	C:0.5155;T:0.4845	BMPR1B	Signaling pathways regulating pluripotency of stem cells,Axon guidance,TGF-beta signaling pathway,Fluid shear stress and atherosclerosis,Hippo signaling pathway,Cytokine-cytokine receptor interaction
6	30329465	T:0.7868;C:0.2132	T:0.171;C:0.829	BMPR1B	Signaling pathways regulating pluripotency of stem cells,Axon guidance,TGF-beta signaling pathway,Fluid shear stress and atherosclerosis,Hippo signaling pathway,Cytokine-cytokine receptor interaction
6	30340488	A:0.7739;C:0.2261	A:0.1813;C:0.8187	BMPR1B	Signaling pathways regulating pluripotency of stem cells,Axon guidance,TGF-beta signaling pathway,Fluid shear stress and atherosclerosis,Hippo signaling pathway,Cytokine-cytokine receptor interaction
6	30347287	A:0.7849;T:0.2151	A:0.1865;T:0.8135	BMPR1B	Signaling pathways regulating pluripotency of stem cells,Axon guidance,TGF-beta signaling pathway,Fluid shear stress and atherosclerosis,Hippo signaling pathway,Cytokine-cytokine receptor interaction
6	30360766	C:0.7757;T:0.2243	C:0.1788;T:0.8212	BMPR1B	Signaling pathways regulating pluripotency of stem cells,Axon guidance,TGF-beta signaling pathway,Fluid shear stress and atherosclerosis,Hippo signaling pathway,Cytokine-cytokine receptor interaction
6	30366586	A:0.7776;C:0.2224	A:0.1788;C:0.8212	BMPR1B	Signaling pathways regulating pluripotency of stem cells,Axon guidance,TGF-beta signaling pathway,Fluid shear stress and atherosclerosis,Hippo signaling pathway,Cytokine-cytokine receptor interaction
6	30371151	G:0.7776;T:0.2224	G:0.1917;T:0.8083	BMPR1B	Signaling pathways regulating pluripotency of stem cells,Axon guidance,TGF-beta signaling pathway,Fluid shear stress and atherosclerosis,Hippo signaling pathway,Cytokine-cytokine receptor interaction
6	30375793	A:0.75;G:0.25	A:0.1865;G:0.8135	BMPR1B	Signaling pathways regulating pluripotency of stem cells,Axon guidance,TGF-beta signaling pathway,Fluid shear stress and atherosclerosis,Hippo signaling pathway,Cytokine-cytokine receptor interaction
6	30379964	A:0.8143;G:0.1857	A:0.2306;G:0.7694	BMPR1B	Signaling pathways regulating pluripotency of stem cells,Axon guidance,TGF-beta signaling pathway,Fluid shear stress and atherosclerosis,Hippo signaling pathway,Cytokine-cytokine receptor interaction
6	30387991	T:0.7482;C:0.2518	T:0.2228;C:0.7772	BMPR1B	Signaling pathways regulating pluripotency of stem cells,Axon guidance,TGF-beta signaling pathway,Fluid shear stress and atherosclerosis,Hippo signaling pathway,Cytokine-cytokine receptor interaction
6	30406494	T:0.7794;C:0.2206	T:0.1917;C:0.8083	BMPR1B	Signaling pathways regulating pluripotency of stem cells,Axon guidance,TGF-beta signaling pathway,Fluid shear stress and atherosclerosis,Hippo signaling pathway,Cytokine-cytokine receptor interaction
6	30415600	T:0.0607;C:0.9393	T:0.6451;C:0.3549	BMPR1B	Signaling pathways regulating pluripotency of stem cells,Axon guidance,TGF-beta signaling pathway,Fluid shear stress and atherosclerosis,Hippo signaling pathway,Cytokine-cytokine receptor interaction
6	30422505	C:0.0551;G:0.9449	C:0.5933;G:0.4067	BMPR1B	Signaling pathways regulating pluripotency of stem cells,Axon guidance,TGF-beta signaling pathway,Fluid shear stress and atherosclerosis,Hippo signaling pathway,Cytokine-cytokine receptor interaction
6	30427055	G:0.057;A:0.943	G:0.6295;A:0.3705	BMPR1B	Signaling pathways regulating pluripotency of stem cells,Axon guidance,TGF-beta signaling pathway,Fluid shear stress and atherosclerosis,Hippo signaling pathway,Cytokine-cytokine receptor interaction
6	30433012	C:0.7831;T:0.2169	C:0.2073;T:0.7927	BMPR1B	Signaling pathways regulating pluripotency of stem cells,Axon guidance,TGF-beta signaling pathway,Fluid shear stress and atherosclerosis,Hippo signaling pathway,Cytokine-cytokine receptor interaction
6	30447152	T:0.7555;G:0.2445	T:0.2047;G:0.7953	BMPR1B	Signaling pathways regulating pluripotency of stem cells,Axon guidance,TGF-beta signaling pathway,Fluid shear stress and atherosclerosis,Hippo signaling pathway,Cytokine-cytokine receptor interaction
6	30456419	T:0.7776;C:0.2224	T:0.1995;C:0.8005	BMPR1B	Signaling pathways regulating pluripotency of stem cells,Axon guidance,TGF-beta signaling pathway,Fluid shear stress and atherosclerosis,Hippo signaling pathway,Cytokine-cytokine receptor interaction
6	30461448	T:0.7849;C:0.2151	T:0.1762;C:0.8238	BMPR1B	Signaling pathways regulating pluripotency of stem cells,Axon guidance,TGF-beta signaling pathway,Fluid shear stress and atherosclerosis,Hippo signaling pathway,Cytokine-cytokine receptor interaction
6	30464871	C:0.7721;T:0.2279	C:0.2047;T:0.7953	BMPR1B	Signaling pathways regulating pluripotency of stem cells,Axon guidance,TGF-beta signaling pathway,Fluid shear stress and atherosclerosis,Hippo signaling pathway,Cytokine-cytokine receptor interaction
6	30477495	C:0.7757;A:0.2243	C:0.2047;A:0.7953	BMPR1B	Signaling pathways regulating pluripotency of stem cells,Axon guidance,TGF-beta signaling pathway,Fluid shear stress and atherosclerosis,Hippo signaling pathway,Cytokine-cytokine receptor interaction
6	30484611	A:0.1029;C:0.8971	A:0.7798;C:0.2202	BMPR1B	Signaling pathways regulating pluripotency of stem cells,Axon guidance,TGF-beta signaling pathway,Fluid shear stress and atherosclerosis,Hippo signaling pathway,Cytokine-cytokine receptor interaction
6	30500302	T:0.1011;G:0.8989	T:0.7539;G:0.2461	BMPR1B	Signaling pathways regulating pluripotency of stem cells,Axon guidance,TGF-beta signaling pathway,Fluid shear stress and atherosclerosis,Hippo signaling pathway,Cytokine-cytokine receptor interaction
6	30506243	T:0.7684;C:0.2316	T:0.1658;C:0.8342	N/A	N/A
6	30513556	G:0.7812;A:0.2188	G:0.1736;A:0.8264	N/A	N/A
6	30517462	A:0.7849;G:0.2151	A:0.1684;G:0.8316	N/A	N/A
6	30521287	A:0.7629;G:0.2371	A:0.171;G:0.829	N/A	N/A
6	30527642	C:0.7831;T:0.2169	C:0.1736;T:0.8264	N/A	N/A
6	30532398	G:0.7721;A:0.2279	G:0.1736;A:0.8264	N/A	N/A
6	30539903	C:0.739;T:0.261	C:0.1425;T:0.8575	N/A	N/A
6	30544369	A:0.7371;G:0.2629	A:0.0933;G:0.9067	N/A	N/A
6	30556003	T:0.7537;C:0.2463	T:0.1554;C:0.8446	N/A	N/A
6	30560931	A:0.7776;G:0.2224	A:0.1166;G:0.8834	PDLIM5	N/A
6	30595926	T:0.7555;C:0.2445	T:0.1477;C:0.8523	PDLIM5	N/A
6	30613765	T:0.7335;C:0.2665	T:0.1503;C:0.8497	PDLIM5	N/A
6	30639133	C:0.7059;T:0.2941	C:0.1295;T:0.8705	PDLIM5	N/A
6	30649587	A:0.7298;G:0.2702	A:0.1606;G:0.8394	PDLIM5	N/A
6	30681136	T:0.7224;G:0.2776	T:0.1813;G:0.8187	PDLIM5	N/A
6	30689181	T:0.7132;C:0.2868	T:0.1036;C:0.8964	PDLIM5	N/A
6	30715004	C:0.7096;T:0.2904	C:0.158;T:0.842	PDLIM5	N/A
6	30762644	C:0.1967;T:0.8033	C:0.8031;T:0.1969	PDLIM5	N/A
6	30769976	A:0.7077;G:0.2923	A:0.0052;G:0.9948	PDLIM5	N/A
6	30787633	T:0.7279;C:0.2721	T:0.1917;C:0.8083	PDLIM5	N/A
6	30793680	G:0.7261;A:0.2739	G:0.0363;A:0.9637	PDLIM5	N/A
6	30801977	T:0.7077;C:0.2923	T:0.2073;C:0.7927	PDLIM5	N/A
6	30810529	C:0.7335;T:0.2665	C:0.0466;T:0.9534	PDLIM5	N/A
6	30845487	C:0.1415;A:0.8585	C:0.6062;A:0.3938	N/A	N/A
6	30894926	A:0.6379;C:0.3621	A:0.114;C:0.886	N/A	N/A
6	30924605	G:0.2482;A:0.7518	G:0.8472;A:0.1528	HPGDS	Glutathione metabolism,Arachidonic acid metabolism,Drug metabolism - cytochrome P450,Metabolism of xenobiotics by cytochrome P450,Chemical carcinogenesis,Metabolic pathways
6	30927979	T:0.2592;C:0.7408	T:0.8497;C:0.1503	HPGDS	Glutathione metabolism,Arachidonic acid metabolism,Drug metabolism - cytochrome P450,Metabolism of xenobiotics by cytochrome P450,Chemical carcinogenesis,Metabolic pathways
6	30943525	A:0.421;G:0.579	A:0.9793;G:0.0207	HPGDS,LOC121819817	Glutathione metabolism,Arachidonic acid metabolism,Drug metabolism - cytochrome P450,Metabolism of xenobiotics by cytochrome P450,Chemical carcinogenesis,Metabolic pathways
6	30954288	T:0.6857;A:0.3143	T:0.1477;A:0.8523	HPGDS,LOC121819817,SMARCAD1	Glutathione metabolism,Arachidonic acid metabolism,Drug metabolism - cytochrome P450,Metabolism of xenobiotics by cytochrome P450,Chemical carcinogenesis,Metabolic pathways,Signaling pathways regulating pluripotency of stem cells
6	31043378	G:0.2592;A:0.7408	G:0.8446;A:0.1554	SMARCAD1	Signaling pathways regulating pluripotency of stem cells
6	31096175	A:0.7721;C:0.2279	A:0.2642;C:0.7358	N/A	N/A
6	31103089	A:0.7721;G:0.2279	A:0.2642;G:0.7358	N/A	N/A
6	31107179	C:0.7941;T:0.2059	C:0.2876;T:0.7124	N/A	N/A
6	31176883	C:0.2482;A:0.7518	C:0.8083;A:0.1917	N/A	N/A
6	31182597	A:0.25;G:0.75	A:0.7876;G:0.2124	N/A	N/A
6	31187980	C:0.2445;T:0.7555	C:0.7824;T:0.2176	N/A	N/A
6	31201602	T:0.7261;A:0.2739	T:0.2409;A:0.7591	N/A	N/A
6	31216343	A:0.25;G:0.75	A:0.7642;G:0.2358	N/A	N/A
6	31248960	C:0.2555;A:0.7445	C:0.7642;A:0.2358	N/A	N/A
6	31285402	T:0.2555;C:0.7445	T:0.7565;C:0.2435	N/A	N/A
6	31306382	G:0.2463;A:0.7537	G:0.7798;A:0.2202	LOC121819879	N/A
6	31314888	C:0.2629;T:0.7371	C:0.7824;T:0.2176	LOC121819879	N/A
6	31360201	G:0.7298;A:0.2702	G:0.1762;A:0.8238	LOC101102814,ATOH1	N/A
6	31371619	A:0.7022;C:0.2978	A:0.1995;C:0.8005	ATOH1	N/A
6	31523327	A:0.7702;C:0.2298	A:0.2565;C:0.7435	GRID2	Neuroactive ligand-receptor interaction,Long-term depression
6	31574183	A:0.7849;G:0.2151	A:0.2539;G:0.7461	GRID2,TRNAC-ACA	Neuroactive ligand-receptor interaction,Long-term depression
6	31608034	A:0.7132;G:0.2868	A:0.2435;G:0.7565	GRID2	Neuroactive ligand-receptor interaction,Long-term depression
10	29431636	T:0.9301;C:0.0699	T:0.4171;C:0.5829	N/A	N/A
10	29450606	A:0.932;G:0.068	A:0.4016;G:0.5984	N/A	N/A
10	29455563	A:0.9338;G:0.0662	A:0.4067;G:0.5933	N/A	N/A
10	29459962	G:0.0551;A:0.9449	G:0.5959;A:0.4041	N/A	N/A
10	29466595	C:0.9246;T:0.0754	C:0.4326;T:0.5674	N/A	N/A
10	29474758	A:0.0588;G:0.9412	A:0.5881;G:0.4119	N/A	N/A
10	29483706	T:0.0055;C:0.9945	T:0.5052;C:0.4948	LOC101110773,RXFP2	Neuroactive ligand-receptor interaction,Relaxin signaling pathway
10	29492630	T:0.0037;C:0.9963	T:0.5078;C:0.4922	LOC101110773,RXFP2	Neuroactive ligand-receptor interaction,Relaxin signaling pathway
10	29499361	T:0.8346;C:0.1654	T:0.329;C:0.671	LOC101110773,RXFP2	Neuroactive ligand-receptor interaction,Relaxin signaling pathway
10	29514073	T:0.9982;C:0.0018	T:0.6088;C:0.3912	LOC101110773,RXFP2	Neuroactive ligand-receptor interaction,Relaxin signaling pathway
10	52731332	G:0.0478;A:0.9522	G:0.3705;A:0.6295	CLN5,FBXL3	Lysosome,Circadian rhythm
10	52736358	G:0.0478;A:0.9522	G:0.5026;A:0.4974	CLN5,FBXL3	Lysosome,Circadian rhythm
19	2272756	C:0.0386;T:0.9614	C:0.5259;T:0.4741	N/A	N/A

## Sheet: Table S7
Table S7. Significant genomic windows and annotations for the selection signals between consecutive single-lambing and multiple-lambing Hu sheep.
chrom	window	genes within window	KEGG_term
6	29675001:29725000	UNC5C	Axon guidance
6	29900001:29950000	UNC5C	Axon guidance
6	29925001:29975000	UNC5C	Axon guidance
6	30000001:30050000	UNC5C,BMPR1B	Axon guidance,Axon guidance,TGF-beta signaling pathway,Fluid shear stress and atherosclerosis,Signaling pathways regulating pluripotency of stem cells,Hippo signaling pathway,Cytokine-cytokine receptor interaction
6	30025001:30075000	BMPR1B	Axon guidance,TGF-beta signaling pathway,Fluid shear stress and atherosclerosis,Signaling pathways regulating pluripotency of stem cells,Hippo signaling pathway,Cytokine-cytokine receptor interaction
6	30050001:30100000	BMPR1B	Axon guidance,TGF-beta signaling pathway,Fluid shear stress and atherosclerosis,Signaling pathways regulating pluripotency of stem cells,Hippo signaling pathway,Cytokine-cytokine receptor interaction
6	30075001:30125000	BMPR1B	Axon guidance,TGF-beta signaling pathway,Fluid shear stress and atherosclerosis,Signaling pathways regulating pluripotency of stem cells,Hippo signaling pathway,Cytokine-cytokine receptor interaction
6	30100001:30150000	BMPR1B	Axon guidance,TGF-beta signaling pathway,Fluid shear stress and atherosclerosis,Signaling pathways regulating pluripotency of stem cells,Hippo signaling pathway,Cytokine-cytokine receptor interaction
6	30125001:30175000	BMPR1B	Axon guidance,TGF-beta signaling pathway,Fluid shear stress and atherosclerosis,Signaling pathways regulating pluripotency of stem cells,Hippo signaling pathway,Cytokine-cytokine receptor interaction
6	30150001:30200000	BMPR1B	Axon guidance,TGF-beta signaling pathway,Fluid shear stress and atherosclerosis,Signaling pathways regulating pluripotency of stem cells,Hippo signaling pathway,Cytokine-cytokine receptor interaction
6	30175001:30225000	BMPR1B	Axon guidance,TGF-beta signaling pathway,Fluid shear stress and atherosclerosis,Signaling pathways regulating pluripotency of stem cells,Hippo signaling pathway,Cytokine-cytokine receptor interaction
6	30200001:30250000	BMPR1B	Axon guidance,TGF-beta signaling pathway,Fluid shear stress and atherosclerosis,Signaling pathways regulating pluripotency of stem cells,Hippo signaling pathway,Cytokine-cytokine receptor interaction
6	30225001:30275000	BMPR1B	Axon guidance,TGF-beta signaling pathway,Fluid shear stress and atherosclerosis,Signaling pathways regulating pluripotency of stem cells,Hippo signaling pathway,Cytokine-cytokine receptor interaction
6	30300001:30350000	BMPR1B	Axon guidance,TGF-beta signaling pathway,Fluid shear stress and atherosclerosis,Signaling pathways regulating pluripotency of stem cells,Hippo signaling pathway,Cytokine-cytokine receptor interaction
6	32850001:32900000	GRID2	Long-term depression,Neuroactive ligand-receptor interaction
6	34625001:34675000	CCSER1	N/A
6	34650001:34700000	CCSER1	N/A
6	37000001:37050000	APELA,HERC6	N/A
6	37025001:37075000	APELA,LOC114115227	N/A
23	37325001:37375000	METTL4,NDC80	N/A
